# Supplementary material for: A role for actin flexibility in thin filament-mediated contractile regulation and myopathy
Source: Nat Commun. 2020 May 15;11:2417. doi: 10.1038/s41467-020-15922-5 (PMC7229152; doi:10.1038/s41467-020-15922-5)
Supplement: Supplementary file 8 — Source Data [file 41467_2020_15922_MOESM8_ESM.xlsx]

## Sheet: Fig 2B-F, Supp Fig 3C
Cardiac Physiology Hand>Act57BWT							Cardiac Physiology Hand>Act57BM305L							Cardiac Physiology 4XHand>Act57BWT							Cardiac Physiology 4XHand>Act57BM305L							Cardiac Physiology Tin>Act57BWT							Cardiac Physiology Tin>Act57BM305L
	Cardiac Output	Diastolic Diameter	Fractional Shortening	SI/HP	Relaxation Rate			Cardiac Output	Diastolic Diameter	Fractional Shortening	SI/HP	Relaxation Rate			Cardiac Output	Diastolic Diameter	Fractional Shortening	SI/HP	Relaxation Rate			Cardiac Output	Diastolic Diameter	Fractional Shortening	SI/HP	Relaxation Rate			Cardiac Output	Diastolic Diameter	Fractional Shortening	SI/HP	Relaxation Rate			Cardiac Output	Diastolic Diameter	Fractional Shortening	SI/HP	Relaxation Rate
1	140.146	70.8778	0.387544	0.354566	248.83		1	77.4679	51.975	0.344967	0.395259	143.399		1	145.277	62.3715	0.378721	0.4251	475.381		1	114.776	52.92	0.351136	0.616318	260.545		1	183.243	76.5463	0.374442	0.354722	406.333		1	112.286	64.5873	0.351191	0.458137	306.013
2	362.518	78.4414	0.381043	0.609776	751.596		2	86.4153	47.8372	0.358834	0.52115	202.091		2	194.777	66.4665	0.388566	0.448631	379.445		2	105.21	51.3547	0.337326	0.541273	166.245		2	238.443	82.8474	0.372333	0.26153	601.576		2	102.709	67.7265	0.33955	0.605173	358.59
3	134.424	73.7157	0.335218	0.361948	294.819		3	140.591	54.4121	0.374366	0.429779	223.046		3	150.248	75.9216	0.398247	0.247953	571.927		3	149.494	52.9237	0.351237	0.70794	374.114		3	163.196	78.4412	0.417662	0.476486	454.079		3	145.233	67.7385	0.348934	0.536766	377.943
4	194.718	72.457	0.375652	0.423967	413.048		4	70.374	58.9151	0.364778	0.309951	279.184		4	125.772	75.2918	0.376569	0.208866	393.038		4	118.709	60.7966	0.383221	0.410508	315.154		4	274.049	86.9411	0.365909	0.268054	508.82		4	158.949	64.8931	0.373741	0.56753	351.699
5	165.44	73.395	0.379744	0.390233	306.75		5	89.7091	51.2845	0.388717	0.41948	188.412		5	223.617	69.3	0.431744	0.420083	380.64		5	80.0882	53.5518	0.40584	0.484137	246.524		5	176.58	67.4158	0.373715	0.301111	374.36		5	154.368	66.78	0.358454	0.530589	382.761
6	179.976	76.8654	0.411722	0.411931	318.534		6	95.9034	62.0274	0.293554	0.392795	156.687		6	251.244	75.2876	0.389115	0.337767	406.247		6	76.7286	54.504	0.38155	0.464264	276.146		6	192.047	69.3054	0.363621	0.377999	414.008		6	83.92	69.615	0.33478	0.277574	382.806
7	146.758	73.7114	0.366075	0.443379	246.437		7	119.099	55.7888	0.299077	0.458167	277.513		7	202.007	67.4232	0.4345	0.322041	410.723		7	70.6479	56.385	0.374249	0.3711	268.566		7	190.892	75.915	0.394134	0.506013	491.103		7	160.425	67.7279	0.348699	0.518154	350.755
8	88.8107	68.6729	0.35468	0.302547	387.578		8	106.698	56.4819	0.271933	0.42439	166.672		8	230.145	79.6962	0.371523	0.277968	348.459		8	125.875	58.9117	0.326195	0.568053	257.847		8	212.964	74.6603	0.417762	0.379006	381.492		8	132.936	67.4115	0.359827	0.519576	302.638
9	117.431	65.5215	0.348243	0.343885	228.724		9	98.3579	56.1438	0.321364	0.423657	331.082		9	204.852	68.9865	0.397273	0.337816	416.948		9	72.4923	59.242	0.361893	0.415446	352.032		9	255.408	79.065	0.410359	0.325869	430.624		9	114.994	64.2661	0.372415	0.42316	339.266
10	82.6423	65.2081	0.371276	0.264462	447.43		10	146.302	57.521	0.337865	0.428227	195.508		10	124.645	80.6412	0.390584	0.223495	503.779		10	101.334	58.9185	0.385168	0.55219	237.972		10	163.386	73.395	0.39908	0.296181	326.341		10	105.377	60.8117	0.383404	0.515614	415.683
11	109.688	72.7664	0.382726	0.291426	215.104		11	133.113	52.3238	0.304246	0.580096	220.683		11	209.262	75.6065	0.391605	0.391988	419.565		11	133.38	55.134	0.354391	0.634238	406.367		11	304.583	78.7513	0.403981	0.308261	367.389		11	105.541	64.5766	0.336601	0.415536	484.352
12	185.694	78.7601	0.353129	0.456186	473.943		12	76.6693	53.0167	0.306983	0.28699	221.064		12	103.376	73.0813	0.362051	0.272444	375.258		12	68.6637	56.0718	0.342669	0.354992	201.44		12	173.981	66.783	0.386747	0.439431	393.147		12	104.387	68.9865	0.333315	0.408518	281.248
13	268.951	73.0867	0.360658	0.501168	377.669		13	139.848	70.6894	0.341941	0.329099	260.014		13	106.606	68.9879	0.388017	0.252821	463.627		13	83.4267	55.4436	0.352266	0.449103	206.473		13	183.8	77.805	0.400755	0.501735	389.233		13	119.253	67.4174	0.383174	0.432568	413.269
14	133.768	77.4926	0.408703	0.259748	294.72		14	83.6254	55.7969	0.317299	0.371966	220.801		14	100.661	79.0699	0.350516	0.171768	421.461		14	121.707	58.5986	0.360309	0.577394	215.962		14	255.986	82.8509	0.418268	0.349785	674.778		14	76.6286	65.5215	0.341325	0.339392	362.443
15	306.857	75.9163	0.376545	0.550459	360.608		15	83.8196	50.2449	0.335894	0.481356	164.559		15	252.747	78.7525	0.423993	0.484981	547.856		15	81.1195	59.2262	0.361729	0.401694	262.05		15	177.693	74.3454	0.377106	0.236333	460.378		15	160.767	60.48	0.34375	0.523082	278.964
16	145.01	69.93	0.374902	0.344155	333.404		16	157.552	70.3395	0.353112	0.310611	469.649		16	127.019	78.1319	0.370956	0.234382	502.463		16	139.408	66.153	0.409512	0.495818	353.715		16	244.516	81.9024	0.369225	0.298636	483.764		16	167.132	62.3715	0.373753	0.609268	338.269
17	177.568	73.3963	0.433172	0.416343	308.902		17	131.983	68.2622	0.392638	0.386722	278.617		17	174.232	61.8712	0.356593	0.480402	295.907		17	159.384	68.4042	0.332903	0.499385	240.854		17	197.408	69.318	0.436337	0.39582	487.067		17	109.82	61.1254	0.376227	0.511204	413.228
18	119.358	69.9373	0.374997	0.294503	326.077		18	244.407	63.0649	0.347972	0.544291	296.127		18	122.209	67.4548		0.27817	233.975		18	88.5555	59.5694	0.317407	0.435433	295.065		18	145.761	60.7965	0.335744	0.256113	291.039		18	60.758	54.9584	0.289221	0.408046	206.564
19	158.307	80.0162	0.393445	0.348982	307.685		19	222.999	67.2299	0.343245	0.538903	388.843		19	133.899	56.8495	0.338299	0.367445	299.995		19	71.6626	52.6379	0.238772	0.523758	179.275		19	235.57	69.6264	0.406468	0.29716	410.624		19	68.5244	51.4023	0.279896	0.44522	158.119
20	127.81	71.1928	0.440809	0.31542	509.896		20	88.5743	61.3324	0.296538	0.248316	315.248		20	220.879	71.2151	0.340911	0.336948	260.922		20	101.064	62.3988	0.330813	0.470633	206.048		20	207.608	79.8404	0.378738	0.323574	496.034		20	55.2329	57.9737	0.256456	0.340581	245.62
21		68.3565	0.360516	0.538637	373.936		21		63.0782	0.36405	0.39825	238.728		21		69.3921	0.381528	0.280461	459.106		21			0.295119	0.60195	294.466		21		68.3049	0.269054	0.393312	235.066		21		57.266	0.284676	0.456679	308.078
22		66.783	0.3951	0.547171	419.647		22		69.6465	0.380516	0.270463	403		22		69.6179	0.361439	0.342321	448.632		22		59.2359	0.292582	0.479853	230.105		22		81.0049	0.338309	0.283791	407.935		22		53.3255	0.288036	0.468388	329.681
23		70.5628	0.380538	0.266538	235.602		23		73.458	0.385131	0.290415	304.279		23		66.3493	0.351226	0.399416	484.483		23		54.714	0.321854	0.421117	275.994		23		75.953	0.389525	0.427623	527.298		23		56.8546	0.208233	0.730232	112.506
24		78.1262	0.367148	0.305283	302.108		24		53.0167	0.287968	0.405557	167.119		24		62.7051	0.341197	0.444069	368.21		24		50.7784	0.261162	0.513395	156.417		24		61.1725	0.309286	0.410893	302.546		24		56.9487	0.212166	0.499586	113.807
25		73.0909	0.385439	0.238947	282.509		25		73.4727	0.380664	0.347596	329.274		25		68.45	0.391399	0.300926	211.606		25		45.3622	0.291429	0.416757	90.4015		25		61.4851	0.289376	0.316564	217.811		25		54.1572	0.179714	0.516197	93.4245
26		71.5229	0.375982	0.472086	393.04		26		59.2556	0.334495	0.415986	164.82		26		72.1689	0.3975	0.322155	308.499		26		55.1827	0.418378	0.540339	247.149		26		62.5415	0.386715	0.337487	234.208		26		54.8844	0.283566	0.499322	190.376
27		73.4058	0.36341	0.451344	330.968		27		68.9626	0.364438	0.524827	307.388		27		81.4426	0.370378	0.406008	449.32		27		56.4071	0.251496	0.409455	214.755		27		63.4112	0.331014	0.360635	467.785		27		50.9076	0.316455	0.504118	225.718
28		75.6065	0.362031	0.324244	385.682		28		77.616	0.378989	0.570904	432.061		28		58.6146		0.391339	192.641		28		59.6579	0.315655	0.441449	217.47		28		63.4032	0.308808	0.33987	207.054		28		55.0757	0.234885	0.364354	134.541
29		72.1377	0.348068	0.532177	241.638		29		77.6177	0.339917	0.416969	382.857		29		73.3488	0.351188	0.422362	618.293		29		55.8153	0.277033	0.536914	135.881		29		66.1881	0.323529	0.406467	381.631		29		52.2991	0.254131	0.482422	156.967
30		61.1182	0.41297	0.22913	555.391		30		72.4251	0.366952	0.481401	331.584		30		60.2077	0.328763	0.441821	268.355		30		67.4687	0.323735	0.356532	170.362		30		61.1306	0.299974	0.39963	240.272		30		56.1507	0.277263	0.387022	359.33
31		64.575	0.4258	0.564857	183.592		31		61.3403	0.357066	0.511878	295.007		31		71.344	0.39378	0.440474	318.72		31		64.4438	0.298339	0.493557	198.411		31		65.732	0.316756	0.327919	463.848		31		39.6923	0.214042	0.605497	69.1382
32		66.1564	0.332764	0.408584	276.055		32		66.8831	0.309568	0.378787	201.829		32		54.0697	0.280062	0.417566	242.368									32		63.6961	0.272421	0.290735	277.42		32		41.0218	0.221379	0.529772	138.173
33		65.5215	0.334443	0.32359	167.712		33		70.6877	0.341961	0.523557	314.265		33		71.8361	0.364412	0.40838	524.389
34		63.9464	0.372974	0.382692	296.736		34		67.23	0.338194	0.517745	210.293
35		65.835	0.354303	0.283862	289.016		35		75.1905	0.341025	0.63487	280.68
36		66.153	0.384781	0.276509	187.044		36		68.9621	0.379252	0.715406	201.425
37		56.0735	0.360248	0.415978	207.553		37		63.4133	0.271827	0.373169	147.31
38		68.3565	0.387004	0.228706	248.295		38		63.0794	0.332047	0.480648	326.689
39		63.9481	0.358759	0.42471	239.051		39		64.4508	0.335805	0.682885	435.462
40		64.5809	0.383771	0.387804	225.478		40		57.8676	0.3709	0.353198	217.839
41		66.1558	0.362025	0.476767	299.092		41		59.962	0.297137	0.6177	242.326
							42		72.0753	0.349919	0.475143	325.622
							43		60.291	0.368236	0.364862	168.988
							44		68.264	0.328435	0.343704	241.105
							45		64.8049	0.318669	0.64608	247.788

## Sheet: Supp Fig 3A
Cardiac transgenic (GFP) to total actin
Genotype	GFP-Actin intensity	Endogenous Actin	Total Actin	% Transgenic actin	Avg / bio replicate
HG4 x yw B1T1	3.4	98.66	102.06	3.33137
HG4 x yw B1T2	3.04	119	122.04	2.49099	2.91118
HG4 x yw B2T1	3.14	118.41	121.55	2.5833
HG4 x yw B2T2	3.07	115.96	119.03	2.57918	2.58124
HG4 x yw B3T1	2.45	120.03	122.48	2.00033
HG4 x yw B3T2	2.84	122.95	125.79	2.25773	2.12903
HG4 x yw B4T1	1.89	105.18	107.07	1.7652
HG4 x yw B4T2	1.59	92.94	94.53	1.68201	1.7236
HG4 x yw B5T1	5.58	114.13	119.71	4.66126
HG4 x yw B5T2	2.54	133.99	136.53	1.8604	3.26083
HG4 x yw B6T1	2.33	134.63	136.96	1.70123
HG4 x yw B6T2	2.57	130.82	133.39	1.92668	1.81395
HG4 x yw B7T1	5.47	97.58	103.05	5.3081
HG4 x yw B7T2	2.64	112.83	115.47	2.28631	3.79721
HG4 x yw B8T1	2.55	120.27	122.82	2.07621
HG4 x yw B8T2	2.35	84.41	86.76	2.70862	2.39242
HG4 X GFP-Act WT B1T1	17.67	99.15	116.82	15.1258
HG4 X GFP-Act WT B1T2	17.98	118.42	136.4	13.1818	14.1538
HG4 X GFP-Act WT B2T1	17.14	105.86	123	13.935
HG4 X GFP-Act WT B2T2	17.16	110.96	128.12	13.3937	13.6643
HG4 X GFP-Act WT B3T1	19.33	137.54	156.87	12.3223
HG4 X GFP-Act WT B3T2	17.96	116.59	134.55	13.3482	12.8353
HG4 X GFP-Act WT B4T1	16.8	107.62	124.42	13.5027
HG4 X GFP-Act WT B4T2	14.34	107.89	122.23	11.732	12.6173
HG4 X GFP-Act WT B5T1	21.24	113.27	134.51	15.7906
HG4 X GFP-Act WT B5T2	16.75	124.56	141.31	11.8534	13.822
HG4 X GFP-Act WT B6T1	16.71	124.39	141.1	11.8427
HG4 X GFP-Act WT B6T2	15.42	121.06	136.48	11.2984	11.5705
HG4 X GFP-Act WT B7T1	12.79	100.53	113.32	11.2866
HG4 X GFP-Act WT B7T2	14.04	118.62	132.66	10.5834	10.935
HG4 X GFP-Act WT B8T1	13.73	103.68	117.41	11.6941
HG4 X GFP-Act WT B8T2	11.54	94.72	106.26	10.8602	11.2771
HG4 X GFP-Act M305L B1T1	15.6	102.64	118.24	13.1935
HG4 X GFP-Act M305L B1T2	17.51	111.95	129.46	13.5254	13.3595
HG4 X GFP-Act M305L B2T1	21.68	118.66	140.34	15.4482
HG4 X GFP-Act M305L B2T2	16.38	101.19	117.57	13.9321	14.6902
HG4 X GFP-Act M305L B3T1	14.74	126.66	141.4	10.4243
HG4 X GFP-Act M305L B3T2	16.28	122.2	138.48	11.7562	11.0903
HG4 X GFP-Act M305L B4T1	15.13	108.82	123.95	12.2065
HG4 X GFP-Act M305L B4T2	12.82	95.93	108.75	11.7885	11.9975
HG4 X GFP-Act M305L B5T1	17.16	116.24	133.4	12.8636
HG4 X GFP-Act M305L B5T2	17.74	127.51	145.25	12.2134	12.5385
HG4 X GFP-Act M305L B6T1	16.66	121.64	138.3	12.0463
HG4 X GFP-Act M305L B6T2	14.03	110.61	124.64	11.2564	11.6513
HG4 X GFP-Act M305L B7T1	11.29	96.52	107.81	10.4721
HG4 X GFP-Act M305L B7T2	13.44	107.08	120.52	11.1517	10.8119
HG4 X GFP-Act M305L B8T1	11.96	79.65	91.61	13.0553
HG4 X GFP-Act M305L B8T2	11.53	85.82	97.35	11.8439	12.4496

## Sheet: Supp Fig 3B
Nuclear Stinger intensities per heart (10-15 nucle / heart)
Note: Nuclear GFP intensities to nuclear area from individual hearts seperated by shading.						Note: Avearge Nuclear GFP intensities to nuclear area from single hearts
UAS-Stinger	Hand > Stinger	4X Hand > Stinger	TinC > Stinger			UAS-Stinger	Hand > Stinger	4X Hand > Stinger	TinC > Stinger
6.47	65.6	208.32	244.26			7.63	48.86	180.25	179.72
7.1	29.82	230.64	113.28			6.58	52.43	207.46	171.53
6.46	35.78	171.12	109.74			7.41	48.86	181.75	176.46
6.98	62.62	133.92	120.36			6.77	48.46	193.73	167.67
6.46	41.75	122.76	191.16			6.92	56.43	167.4	177.24
8.33	53.68	159.96	247.8			7.05	54.17	195.92	184.9
9.12	56.66	133.92	212.4			9.05	54.37	197.41	170.16
5.21	29.82	238.08	226.56			7.46	54.07	185.38	166.65
6.91	59.64	226.92	162.84			7.27	57.94	179.09	189.04
13.22	38.77	230.64	113.28			7.51	47.5	174.16	182.31
8.51	59.64	126.48	212.4			7.47	51.33	195.67	179.66
6.73	32.8	260.4	215.94
6.74	68.59	186	166.38
4.23	62.62	241.8	106.2
11.12	38.77	230.64	244.26
3.76	71.57	163.68	180.54
5.85	35.78	167.4	208.86
6.09	29.82	219.48	230.1
7.83	71.57	241.8	116.82
7.16	68.59	174.84	130.98
5.13	62.62	137.64	212.4
8.34	29.82	238.08	148.68
5.23	29.82	182.28	109.74
7.2	68.59	252.96	198.24
6.83	59.64	186	166.38
7.18	32.8	234.36	208.86
7.19	56.66	249.24	247.8
4.53	59.64	193.44	244.26
9.74	35.78	260.4	205.32
5.24	41.75	126.48	130.98
6.29	74.55	152.52	106.2
7.35	32.8	137.64	184.08
11.65	38.77	197.16	134.52
6.98	32.8	115.32	191.16
7.14	59.64	115.32	223.02
8.65	53.68	249.24	141.6
6.98	53.68	197.16	109.74
9.77	62.62	130.2	205.32
7.46	68.59	238.08	166.38
6.96	47.71	111.6	141.6
5.66	71.57	200.88	130.98
6,56	38.77	159.96	166.38
7.45	41.75	163.68	162.84
6	38.77	234.36	215.94
5.74	44.73	193.44	113.28
4.24	65.6	260.4	184.08
6.14	65.6	230.64	237.18
7.34	29.82	238.08	120.36
6.16	38.77	115.32	205.32
6.15	29.82	115.32	205.32
8.95	32.8	256.68	208.86
6.37	38.77	193.44	130.98
8.24	29.82	148.8	145.14
4.23	65.6	223.2	138.06
6.38	50.69	141.36	194.7
8.34	59.64	133.92	162.84
9.43	71.57	245.52	180.54
6.07	65.6	122.76	106.2
5.42	62.62	219.48	184.08
6.06	41.75	189.72	113.28
8.53	74.55	115.32	240.72
6.35	71.57	159.96	244.26
6.86	68.59	115.32	198.24
7.63	32.8	115.32	187.62
9,32	35.78	130.2	205.32
6.86	53.68	256.68	212.4
7.02	65.6	122.76	123.9
10.02	68.59	260.4	223.02
7.05	71.57	234.36	180.54
6.33	74.55	256.68	159.3
5.23	56.66	163.68	169.92
3.99	35.78	208.32	223.02
10.84	44.73	115.32	141.6
6.69	68.59	167.4	155.76
6.7	41.75	226.92	205.32
7.34	29.82	130.2	215.94
6.51	71.57	223.2	141.6
6.5	71.57	241.8	166.38
7.43	62.62	219.48	134.52
14.93	38.77	215.76	145.14
11.84	53.68	182.28	226.56
12.9	62.62	260.4	169.92
6.53	47.71	167.4	208.86
5.97	47.71	171.12	173.46
8.43	53.68	167.4	162.84
10.73	71.57	234.36	145.14
6.99	41.75	163.68	106.2
7.98	53.68	189.72	208.86
6.82	53.68	238.08	208.86
10.73	47.71	230.64	138.06
11.82	71.57	260.4	215.94
6.08	74.55	137.64	134.52
7.82	38.77	122.76	194.7
6.09	32.8	137.64	116.82
10.73	68.59	182.28	208.86
4.82	44.73	145.08	215.94
8.12	50.69	126.48	134.52
7.82	35.78	241.8	173.46
6.89	50.69	230.64	116.82
5.62	47.71	133.92	219.48
5.01	65.6	249.24	187.62
6.88	59.64	200.88	106.2
9.72	68.59	230.64	191.16
10.02	32.8	208.32	166.38
6.61	50.69	137.64	177
8.23	74.55	178.56	198.24
7.11	68.59	111.6	138.06
9.82	65.6	252.96	177
6.66	62.62	208.32	247.8
5.25	56.66	133.92	159.3
6.67	32.8	133.92	187.62
9.27	65.6	204.6	208.86
8.24	74.55	126.48	212.4
6.45	32.8	208.32	109.74
7.12	47.71	171.12	237.18
7.45	71.57	234.36	187.62
6.43	74.55	200.88	173.46
6.44	29.82	171.12	187.62
6.43	38.77	171.12	233.64
11.02	74.55	249.24	120.36
8.72	41.75	215.76	148.68
6.34	41.75	234.36	237.18
7.35	74.55	119.04	230.1
8.17	56.66	193.44	145.14
9.22	50.69	119.04	134.52
7.12	29.82	119.04	116.82
6.25	32.8	148.8	127.44
5.12	41.75	111.6	247.8
5.99	38.77	163.68	226.56
8.01	50.69	241.8	223.02
6.12	62.62	159.96	230.1
9.22	35.78	252.96	134.52
6.19	74.55	238.08	120.36
10.28	68.59	215.76	184.08
8.82	62.62	204.6	215.94
6.2	47.71	137.64	191.16
5.83	35.78	200.88	113.28
8.78	56.66	148.8	247.8
6.18	68.59	238.08	148.68
7.22	50.69	159.96	219.48
5.82	29.82		212.4
11.83	71.57		130.98
5.37	29.82		237.18
7.27	41.75
7.26	44.73

## Sheet: Fig 2G-I
Hand>Act57BWT cardiac diameters at Diastole, EGTA,AM and Blebbistatin treatment
Video #	Diastole 1	Diastole 2	Diastole 3	Diastole Avg.	EGTA 1	EGTA 2	EGTA 3	EGTA Avg.	Bleb 1	Bleb 2	Bleb 3	Bleb Avg.	∆ (D to E)	% change (D to E)	∆ (E to B)	% change (E to B)
1	74.599	71.119	78.451	74.723	71.816	79.191	74.01	75.0057	77.15	73.283	80.119	76.8507	0.282667	0.37686	1.845	2.40076
2	76	75.3	70.374	73.8913	75.3	75.65	71.447	74.1323	75.896	77.978	75.877	76.5837	0.241	0.325094	2.45133	3.20086
3	61.641	72.148	78.802	70.8637	63.277	73.529	81.66	72.822	64.699	78.652	82.474	75.275	1.95833	2.68921	2.453	3.25872
4	76	80.245	65.844	74.0297	80.904	67.244	78.845	75.6643	80.271	81.513	68.433	76.739	1.63467	2.16042	1.07467	1.40042
5	73.07	74.539	55.644	67.751	74.249	76.351	59.89	70.1633	76.797	77.971	61.717	72.1617	2.41233	3.43817	1.99833	2.76924
6	76.701	72.498	67.755	72.318	77.051	74.249	70.046	73.782	80.806	77.625	73.383	77.2713	1.464	1.98422	3.48933	4.51569
7	82.654	79.874	74.649	79.059	83.955	81.955	78.203	81.371	81.806	84.695	80.806	82.4357	2.312	2.84131	1.06467	1.29151
8	80.553	80.553	75.283	78.7963	77.802	81.203	81.502	80.169	78.685	82.22	82.22	81.0417	1.37267	1.71222	0.872667	1.07681
9	72.148	79.152	73.974	75.0913	83.056	73.825	76.051	77.644	86.462	74.089	79.039	79.8633	2.55267	3.28765	2.21933	2.77891
10	80.009	80.553	68.138	76.2333	83.355	81.501	69.501	78.119	85.119	82.634	70.303	79.352	1.88567	2.41384	1.233	1.55384
11	74.599	85.107	80.203	79.9697	85.457	81.604	76.265	81.1087	75.528	87.607	82.927	82.0207	1.139	1.40429	0.912	1.11191
12	79.502	78.802	76	78.1013	80.203	79.853	74.629	78.2283	81.212	80.857	79.745	80.6047	0.127	0.162345	2.37633	2.94813
13	78.526	80.237	83.337	80.7	85.888	81.026	75.725	80.8797	85.667	88.607	83.563	85.9457	0.179667	0.222141	5.066	5.89442
14	80.194	81.953	76.592	79.5797	84.679	78.858	81.15	81.5623	86.294	82.534	85.211	84.6797	1.98267	2.43086	3.11733	3.68132
15	71.131	81.643	77.438	76.7373	82.401	77.96	72.86	77.7403	74.789	84.023	79.198	79.3367	1.003	1.29019	1.59633	2.0121
16	66.089	71.651	79.992	72.5773	68.335	73.223	81.803	74.4537	71.498	80.296	75.01	75.6013	1.87633	2.52014	1.14767	1.51805
17	72.448	73.913	84.576	76.979	75.265	76.584	86.312	79.387	77.872	87.023	79.461	81.452	2.408	3.03324	2.065	2.53524
18	77.143	82.788	77.372	79.101	81.29	76.308	81.674	79.7573	83.562	79.882	84.935	82.793	0.656333	0.822913	3.03567	3.66657
19	77.138	72.772	68.011	72.6403	71.309	79.593	76.168	75.69	81.315	78.654	74.173	78.0473	3.04967	4.02915	2.35733	3.02039
20	71.452	79.708	74.493	75.2177	84.368	70.464	79.711	78.181	87.922	72.244	81.864	80.6767	2.96333	3.79035	2.49567	3.09342
21	78.742	74.285	69.425	74.1507	74.118	79.987	77.326	77.1437	82.872	80.57	75.981	79.8077	2.993	3.87977	2.664	3.33803
22	68.862	63.872	77.844	70.1927	70.462	65.172	79.244	71.626	72.492	67.062	81.224	73.5927	1.43333	2.00114	1.96667	2.67237
23	70.858	79.84	61.876	70.858	71.758	80.94	62.826	71.8413	73.408	82.4	64.376	73.3947	0.983333	1.36876	1.55333	2.11641
24	74.85	70.858	72.854	72.854	76.65	72.458	74.054	74.3873	78.54	74.448	76.184	76.3907	1.53333	2.06128	2.00333	2.62248
25	67.864	68.862	64.87	67.1987	69.264	70.162	66.47	68.632	71.394	71.502	68.35	70.4153	1.43333	2.08843	1.78333	2.53259
26	69.86	77.844	65.868	71.1907	71.16	79.044	67.118	72.4407	72.64	80.714	68.668	74.0073	1.25	1.72555	1.56667	2.11691
27	76.846	72.854	77.844	75.848	77.746	73.954	79.144	76.948	79.786	76.094	80.574	78.818	1.1	1.42954	1.87	2.37255
28	63.872	72.854	76.846	71.1907	64.972	73.754	78.096	72.274	66.902	76.004	80.216	74.374	1.08333	1.49893	2.1	2.82357
29	64.87	69.86	78.842	71.1907	66.67	71.46	80.072	72.734	68.44	73.45	82.312	74.734	1.54333	2.12189	2	2.67616
30	67.864	71.856	62.874	67.5313	68.714	73.056	64.034	68.6013	71.404	75.716	67.244	71.4547	1.07	1.55974	2.85333	3.99321
31	60.878	64.87	77.844	67.864	62.078	66.27	79.364	69.2373	63.758	68.25	81.444	71.1507	1.37333	1.98352	1.91333	2.68913
Hand>Act57BM305L cardiac diameters at Diastole, EGTA,AM and Blebbistatin treatment
Video #	Diastole 1	Diastole 2	Diastole 3	Diastole Avg.	EGTA 1	EGTA 2	EGTA 3	EGTA Avg.	Bleb 1	Bleb 2	Bleb 3	Bleb Avg.	∆ (D to E)	% change (D to E)	∆ (E to B)	% change (E to B)
1	66.992	53.657	79.057	66.5687	71.119	58.737	79.375	69.7437	73.472	63.63	80.14	72.414	3.175	4.55238	2.67033	3.68759
2	66.675	59.055	66.992	64.2407	67.627	60.737	66.992	65.1187	69.663	62.489	68.663	66.9383	0.878	1.34831	1.81967	2.71842
3	70.089	71.994	74.535	72.206	71.042	75.487	74.218	73.5823	73.713	76.57	91.57	80.6177	1.37633	1.87047	7.03533	8.72679
4	72.947	71.042	73.9	72.6297	75.17	74.218	75.218	74.8687	79.445	77.205	78.982	78.544	2.239	2.99057	3.67533	4.67933
5	76.517	73.343	70.485	73.4483	77.787	78.74	70.168	75.565	80.775	80.457	73.947	78.393	2.11667	2.80112	2.828	3.60746
6	64.77	50.8	59.055	58.2083	65.087	55.88	60.96	60.6423	68.075	63.948	63.948	65.3237	2.434	4.0137	4.68133	7.16637
7	66.358	74.93	80.962	74.0833	65.087	75.248	82.55	74.295	66.805	80.457	82.68	76.6473	0.211667	0.2849	2.35233	3.06903
8	72.707	71.119	72.072	71.966	77.423	73.93	71.39	74.2477	82.362	76.012	74.743	77.7057	2.28167	3.07305	3.458	4.45013
9	67.627	73.66	56.515	65.934	67.945	73.66	57.468	66.3577	70.933	71.885	61.725	68.181	0.423667	0.638459	1.82333	2.67425
10	79.057	80.328	75.882	78.4223	80.009	80.962	78.423	79.798	81.728	85.538	79.504	82.2567	1.37567	1.72394	2.45867	2.98902
11	69.533	70.485	61.278	67.0987	70.168	71.119	61.912	67.733	74.425	74.743	64.582	71.25	0.634333	0.93652	3.517	4.93614
12	63.182	63.182	56.515	60.9597	66.04	64.453	61.278	63.9237	69.663	67.122	63.312	66.699	2.964	4.63678	2.77533	4.16098
13	73.489	61.998	66.559	67.3487	73.877	62.343	67.173	67.7977	77.013	65.436	70.438	70.9623	0.449	0.662265	3.16467	4.45964
14	57.505	68.067	63.307	62.9597	58.371	68.7	63.939	63.67	61.721	71.178	66.4	66.433	0.710333	1.11565	2.763	4.15908
15	79.721	69.61	65.641	71.6573	80.489	70.093	66.146	72.2427	82.905	73.491	69.556	75.3173	0.585333	0.810232	3.07467	4.08228
16	72.493	62.258	64.425	66.392	72.776	63.042	64.908	66.9087	75.944	65.673	67.624	69.747	0.516667	0.772197	2.83833	4.06947
17	82.332	67.198	73.093	74.2077	82.637	67.902	73.639	74.726	85.044	71.12	76.21	77.458	0.518333	0.693645	2.732	3.52707
18	73.88	54.161	63.581	63.874	73.998	54.483	64.022	64.1677	76.906	57.632	67.691	67.4097	0.293667	0.457655	3.242	4.8094
19	66.569	59.538	75.926	67.3443	67.588	60.629	76.904	68.3737	71.555	64.02	80.171	71.9153	1.02933	1.50545	3.54167	4.92477
20	77.769	62.434	72.98	71.061	78.508	63.201	73.548	71.7523	81.038	66.025	76.269	74.444	0.691333	0.963499	2.69167	3.61569
21	71.636	60.171	75.235	69.014	72.772	62.369	76.808	70.6497	76.312	66.706	81.263	74.7603	1.63567	2.31518	4.11067	5.49846
22	73.852	63.872	62.874	66.866	76.352	66.222	64.874	69.1493	79.322	67.652	67.594	71.5227	2.28333	3.30203	2.37333	3.3183
23	66.866	75.848	64.87	69.1947	68.466	77.748	67.17	71.128	70.746	81.258	69.92	73.9747	1.93333	2.7181	2.84667	3.84816
24	73.852	76.846	71.856	74.1847	75.952	78.846	74.156	76.318	79.662	81.596	77.506	79.588	2.13333	2.79532	3.27	4.10866
25	65.868	71.856	59.88	65.868	67.868	73.756	61.83	67.818	70.928	76.926	65.26	71.038	1.95	2.87534	3.22	4.53279
26	56.886	62.874	62.874	60.878	58.686	64.474	64.824	62.6613	60.966	68.294	68.094	65.7847	1.78333	2.84599	3.12333	4.74781
27	69.86	73.852	65.868	69.86	72.36	76.152	67.798	72.1033	75.53	79.462	70.938	75.31	2.24333	3.11128	3.20667	4.25796
28	57.884	60.878	70.858	63.2067	59.434	62.778	72.718	64.9767	62.304	65.948	75.428	67.8933	1.77	2.72405	2.91667	4.29595
29	70.858	69.86	60.878	67.1987	72.758	71.96	63.098	69.272	76.068	74.24	66.048	72.1187	2.07333	2.99303	2.84667	3.9472
30	58.882	76.846	73.852	69.86	60.482	78.646	75.502	71.5433	63.022	81.916	78.442	74.46	1.68333	2.35289	2.91667	3.91709

## Sheet: Supp Fig 4
cDNA quantitation of Ca handling genes (normalized to GAPDH)
	Hand > Act57BWT
Ca-a1D	0.131	0.0026	2.5183	3.9918	0.1224	2.4977	0.4203	0.3036	0.0026	0.1053	1.6906	0.2123
RyR	0.3172	0.1892	0.0821	0.5555	0.5407	0.1118	3.8296	1.0911	0.9266	0.227	1.4417	3.5545
SERCA	0.0043	0.0003	0.0005	5.9177	0.0004	0.03	0.0641	5.6552	0.2954	0.0001	0.002	0.0284
Calx	4.0323	0.018	0.0301	0.3248	2.0638	0.0091	0.142	0.0304	1.0697	3.8867	0.4222	0.1098
Itp-r83A	0.0006	0.0014	0.0104	0.0316	0.0008	0.0031	0.0001	5.302	0.4953	3.0516	3.098	0.0014
	Hand > Act57BM305L
Ca-a1D	0.2915	0.0055	0.025	10.4282	0.0504	3.281	4.8971	0.0233	1.8343	0.7968	0.001	0.0524
RyR	0.2051	0.2579	0.319	0.319	2.6999	1.7142	1.8698	1.62	0.0072	0.0037	0.1379	2.2587
SERCA	0.4899	4.5779	0.4545	0.067	0.0003	0.433	0.2287	0	6.2968	0.6697	0.0018	0.0253
Calx	0.032	0.0566	0.0395	7.6803	0.0322	1.0907	0.6663	0.0907	0.782	1.988	0.1688	0.0044
Itp-r83A	0.0743	0.4539	0.7266	1.5262	0.5582	3.3245	2.8208	0.1292	0.3973	0.1996	0.5251	0.223

## Sheet: Table 1
Flight Indices
w1118	Act88FWT / +	Act88FM305L / +	Act88FWT/Act88FWT ; +	Act88FM305L/Act88FM305L ; +	Act88FWT/Act88FWT ; KM88	Act88FM305L/Act88FM305L ; KM88
6	6	6	6	4	0	0
6	6	6	6	4	0	0
6	6	6	6	4	0	0
6	6	6	6	4	0	0
6	6	6	6	4	0	0
6	6	6	6	4	0	0
6	6	6	6	4	0	0
6	6	6	6	4	0	0
6	6	6	6	4	0	0
6	6	6	6	4	0	0
6	6	6	6	4	0	0
6	6	6	6	4	0	0
6	6	6	6	4	0	0
6	6	6	6	4	0	0
6	6	6	6	4	0	0
6	6	6	6	4	0	0
6	6	6	6	4	0	0
6	6	6	6	4	0	0
6	6	6	6	4	0	0
6	6	6	6	4	0	0
6	6	6	6	4	0	0
6	6	6	6	4	0	0
6	6	6	6	4	0	0
6	6	6	6	4	0	0
6	6	6	6	2	0	0
6	6	6	6	2	0	0
6	6	6	6	2	0	0
6	6	6	6	2	0	0
6	6	6	6	2	0	0
6	6	6	6	2	0	0
6	6	6	6	2	0	0
6	6	6	6	2	0	0
6	6	6	6	2	0	0
6	6	6	6	2	0	0
6	6	6	6	2	0	0
6	6	6	6	2	0	0
6	6	6	6	2	0	0
6	6	6	6	2	0	0
6	6	6	6	2	0	0
6	6	6	6	2	0	0
6	6	6	6	2	0	0
6	6	6	6	2	0	0
6	6	4	6	2	0	0
6	6	4	6	2	0	0
6	6	4	6	2	0	0
6	6	4	6	2	0	0
6	6	4	6	2	0	0
6	6	4	6	2	0	0
6	6	4	6	2	0	0
6	6	4	6	2	0	0
6	6	4	4	2	0	0
6	6	4	4	2	0	0
6	6	4	4	2	0	0
6	6	4	4	2	0	0
6	6	4	4	2	0	0
6	6	4	4	2	0	0
6	6	4	4	2	0	0
6	6	4	4	2	0	0
6	6	4	4	2	0	0
6	6	4	4	2	0	0
6	6	4	4	2	0	0
6	6	4	4	2	0	0
6	6	4	4	2	0	0
6	6	4	4	2	0	0
6	6	4	4	2	0	0
6	6	4	4	2	0	0
6	6	4	4	2	0	0
6	6	4	4	2	0	0
6	6	4	4	2	0	0
6	6	4	4	2	0	0
6	6	4	4	2	0	0
6	6	4	4	2	0	0
6	6	4	4	2	0	0
6	6	4	4	2	0	0
6	6	4	4	2	0	0
6	6	4	4	2	0	0
6	6	4	4	2	0	0
6	6	4	4	2	0	0
6	6	4	4	2	0	0
6	6	4	4	2	0	0
6	6	4	4	2	0	0
6	6	4	4	2	0	0
6	6	4	4	2	0	0
6	6	4	4	2	0	0
6	6	4	4	2	0	0
6	6	4	4	2	0	0
6	6	4	4	2	0	0
6	6	4	4	2	0	0
6	6	4	4	2	0	0
6	6	4	4	2	0	0
6	6	4	4	2	0	0
6	6	4	4	2	0	0
6	6	4	4	2	0	0
6	6	4	4	2	0	0
6	6	4	4	2	0	0
6	6	4	4	2	0	0
6	6	4	4	2	0	0
6	6	4	4	2	0	0
6	6	4	4	2	0	0
6	6	4	4	2	0	0
6	6	4	4	2	0	0
6	6	4	4	2	0	0
6	6	4	4	2	0	0
6	6	4	4	2	0	0
6	6	4	4	2	0	0
6	6	4	4	2	0	0
6	6	4	4	2	0	0
6	6	4	4	2	0	0
6	6	4	4	2	0	0
6	6	4	4	2	0	0
6	6	4	4	2	0	0
6	6	4	4	2	0	0
6	6	4	4	2	0	0
6	6	4	4	2	0	0
6	6	4	4	2	0	0
6	6	4	4	2	0	0
6	6	4	4	2	0	0
6	6	4	4	2	0	0
6	6	4	4	2	0	0
6	4	4	4	2	0	0
6	4	4	4	2	0	0
6	4	4	4	2	0	0
6	4	4	4	2	0	0
6	4	4	4	2	0	0
6	4	4	4	2	0	0
6	4	4	4	2	0	0
6	4	4	4	2	0	0
6	4	4	4	2	0	0
6	4	4	4	2	0	0
6	4	4	4	2	0	0
6	4	4	4	2	0	0
6	4	4	4	2	0	0
6	4	4	4	2	0	0
6	4	4	4	2	0	0
6	4	4	4	2	0	0
6	4	4	4	2	0	0
6	4	4	4	2	0	0
6	4	4	4	2	0	0
6	4	4	4	2	0	0
6	4	4	4	2	0	0
6	4	4	4	2	0	0
6	4	4	4	2	0	0
6	4	4	4	2	0	0
6	4	4	4	2	0	0
6	4	4	4	2	0	0
6	4	4	4	2	0	0
6	4	4	4	2	0	0
6	4	4	4	2	0	0
6	4	4	4	2	0	0
6	4	4	4	2	0	0
6	4	4	4	2	0	0
6	4	4	4	2	0	0
6	4	4	4	2	0	0
6	4	4	4	2	0	0
6	4	4	2	2	0	0
6	4	4	2	2	0	0
6	4	4	2	2	0	0
6	4	4	2	2	0	0
6	4	4	2	2	0	0
6	4	4	2	2	0	0
6	4	4	2	2	0	0
6	4	4	2	2	0	0
6	4	4	2	2	0	0
6	4	4	2	2	0	0
6	4	4	2	2	0	0
6	4	4	2	2	0	0
6	4	4	2	2	0	0
6	4	4	2	2	0	0
6	4	2	2	2	0	0
6	4	2	2	2	0	0
6	4	2	2	2	0	0
6	4	2	2	2	0	0
6	4	2	2	2	0	0
6	4	2	2	0	0	0
6	4	2	2	0	0	0
6	4	2	2	0	0	0
6	4	2	2	0	0	0
6	4	2	2	0	0	0
6	4	2	2	0	0	0
6	4	2	2	0	0	0
6	4	2	2	0	0	0
6	4	2	2	0	0	0
6	4	2	2	0	0	0
6	4	2	2	0	0	0
6	4	2	2	0	0	0
6	4	2	2	0	0	0
6	4	2	2	0	0	0
6	4	2	2	0	0	0
6	4	2	2	0	0	0
6	4	2	2	0	0	0
6	4	2	2	0	0	0
6	4	2	2	0	0	0
6	4	2	0	0	0	0
6	4	2	0	0	0	0
6	4	2	0	0	0	0
6	2	2	0	0	0	0
6	2	2	0	0	0	0
6	2	2	0	0	0	0
6	2	0	0	0	0	0
6	2	0		0	0	0
6	2	0		0	0	0
6	2	0		0	0	0
6	2	0		0	0	0
6	2	0		0	0	0
6	2	0		0	0	0
6	2	0		0	0	0
6		0		0	0	0
6		0		0	0	0
6		0		0	0	0
6		0		0	0	0
6		0		0	0	0
6		0		0	0	0
4				0	0	0
4				0	0	0
4				0	0	0
4				0	0	0
4				0	0	0
4				0	0	0
4				0	0	0
4				0	2	2
4				0	2	2
4				0	2	2
4				0
4				0
4				0
4				0
4				0
4
4
4
4
4
4
4
4
4
4
4
4
4
4
4
4
4
4
2
2
2
2
0

## Sheet: Fig 3B, Supp Fig 5B
w1118	Act88FWT /+	Act88FM305L / +	Act88FWT/Act88FWT ; +	Act88FM305L/Act88FM305L ; +	Act88FWT/Act88FWT ; KM88	Act88FM305L/Act88FM305L ; KM88
1.415	1.335	1.495	1.484	1.551	1.536	1.344
1.416	1.333	1.497	1.485	1.552	1.537	1.345
1.422	1.333	1.492	1.485	1.549	1.548	1.346
1.424	1.334	1.487	1.474	1.548	1.537	1.349
1.425	1.339	1.498	1.477	1.554	1.517	1.351
1.217	1.337	1.503	1.478	1.556	1.521	1.35
1.219	1.34	1.488	1.473	1.546	1.528	1.401
1.221	1.338	1.494	1.467	1.546	1.533	1.406
1.221	1.342	1.566	1.467	1.223	1.53	1.371
1.219	1.337	1.56	1.47	1.227	1.534	1.385
1.223	1.417	1.563	1.319	1.211	1.526	1.377
1.273	1.421	1.564	1.323	1.209	1.537	1.387
1.278	1.426	1.545	1.318	1.233	1.309	1.382
1.273	1.422	1.55	1.317	1.236	1.308	1.389
1.281	1.412	1.545	1.327	1.192	1.304	1.388
1.281	1.415	1.54	1.329	1.194	1.312	1.394
1.363	1.419	1.328	1.329	1.242	1.308	1.287
1.355	1.423	1.328	1.332	1.244	1.304	1.29
1.361	1.409	1.326	1.328	1.244	1.292	1.291
1.362	1.412	1.327	1.332	1.244	1.537	1.296
1.366	1.223	1.328	1.435	1.245	1.541	1.295
1.387	1.225	1.329	1.433	1.328	1.537	1.292
1.384	1.227	1.331	1.433	1.326	1.541	1.305
1.386	1.227	1.331	1.425	1.326	1.262	1.308
1.502	1.225	1.332	1.423	1.327	1.254	1.297
1.502	1.229	1.328	1.427	1.332	1.257	1.3
1.55	1.279	1.403	1.43	1.33	1.252	1.48
1.547	1.284	1.396	1.3	1.333	1.262	1.48
1.548	1.279	1.398	1.299	1.331	1.265	1.507
1.55	1.287	1.408	1.299	1.335	1.258	1.495
1.405	1.287	1.402	1.3	1.33	1.264	1.513
1.406	1.351	1.407	1.303	1.407	1.466	1.5
1.409	1.352	1.35	1.308	1.411	1.431	1.513
1.409	1.353	1.345	1.229	1.407	1.426	1.198
1.412	1.356	1.348	1.232	1.401	1.452	1.203
1.412	1.358	1.348	1.227	1.425	1.392	1.206
1.413	1.357	1.343	1.227	1.429	1.391	1.221
1.414	1.442	1.341	1.224	1.415	1.376	1.232
1.376	1.44	1.342	1.225	1.415	1.386	1.234
1.378	1.44	1.34	1.227	1.217	1.389	1.428
1.38	1.432	1.337	1.225	1.218	1.381	1.357
1.381	1.43	1.337	1.511	1.219	1.378	1.361
1.376	1.434	1.411	1.511	1.217	1.385	1.379
1.383	1.437	1.415	1.512	1.201	1.388	1.363
1.185	1.545	1.411	1.51	1.203	1.393	1.373
1.191	1.546	1.405	1.51	1.301	1.536	1.367
1.194	1.543	1.429	1.509	1.304	1.522	1.5
1.196	1.542	1.433	1.509	1.313	1.507	1.487
1.518	1.548	1.419	1.508	1.308	1.507	1.472
1.509	1.55	1.419	1.508	1.305	1.506	1.472
1.511	1.54	1.345	1.381	1.316	1.541	1.509
1.516	1.54	1.343	1.381	1.298	1.313	1.505
1.517	1.488	1.343	1.38	1.302	1.313	1.268
1.519	1.455	1.344	1.383	1.238	1.284	1.274
1.319	1.421	1.349	1.379	1.241	1.29	1.265
1.32	1.478	1.347	1.384	1.248	1.326	1.267
1.321	1.469	1.35	1.384	1.251	1.298	1.276
1.321	1.464	1.348	1.386	1.252	1.321	1.277
1.321	1.438	1.352	1.37	1.252	1.545	1.41
1.322	1.437	1.347	1.372	1.254	1.541	1.414
1.322	1.436	1.227	1.374	1.254	1.54	1.419
1.243	1.434	1.228	1.377	1.32	1.538	1.415
1.241	1.436	1.229	1.55	1.323	1.546	1.405
1.24	1.436	1.227	1.548	1.326	1.549	1.408
1.24	1.438	1.21	1.551	1.324	1.541	1.412
1.245	1.441	1.212	1.552	1.328	1.54	1.416
1.244	1.375	1.319	1.248	1.327	1.494	1.402
1.444	1.375	1.318	1.249	1.34	1.461	1.405
1.443	1.374	1.314	1.25	1.339	1.427	1.265
1.442	1.377	1.322	1.25	1.342	1.484	1.265
1.44	1.373	1.318	1.345	1.341	1.475	1.237
1.442	1.378	1.314	1.34	1.462	1.47	1.243
1.442	1.378	1.302	1.343	1.462	1.215	1.278
1.444	1.38	1.52	1.343	1.464	1.227	1.251
1.447	1.365	1.506	1.338	1.465	1.218	1.273
1.334	1.367	1.526	1.336	1.466	1.219	1.491
1.328	1.369	1.513	1.337	1.355	1.225	1.493
1.329	1.371	1.526	1.335	1.352	1.229	1.499
1.329	1.464	1.227	1.332	1.353	1.49	1.491
1.329	1.465	1.229	1.332	1.358	1.492	1.489
1.33	1.47	1.231	1.517	1.354	1.487	1.505
1.339	1.469	1.231	1.523	1.351	1.482	1.511
1.463	1.463	1.229	1.517	1.365	1.493	1.186
1.472	1.464	1.233	1.524	1.367	1.498	1.183
1.477	1.462	1.283	1.526	1.372	1.483	1.188
1.463	1.463	1.288	1.516	1.364	1.489	1.191
1.477	1.465	1.283	1.511	1.3	1.279	1.206
1.278	1.463	1.291	1.511	1.301	1.279	1.216
1.273	1.346	1.291	1.512	1.298	1.25	1.218
1.274	1.341	1.365	1.512	1.299	1.257	1.462
1.278	1.344	1.362	1.516	1.298	1.292	1.429
1.436	1.344	1.363	1.516	1.296	1.265	1.396
1.435	1.339	1.369	1.291	1.296	1.287	1.452
1.432	1.337	1.364	1.293	1.302	1.406	1.443
1.432	1.338	1.361	1.295	1.305	1.41	1.438
1.433	1.336	1.376	1.289	1.302	1.415	1.521
1.434	1.333	1.378	1.289	1.47	1.411	1.525
1.434	1.333	1.383	1.29	1.471	1.4	1.509
1.435	1.491	1.375	1.29	1.476	1.403	1.507
1.324	1.493	1.31	1.288	1.475	1.408	1.523
1.324	1.488	1.501	1.407	1.469	1.412	1.516
1.322	1.483	1.503	1.408	1.47	1.392	1.514
1.323	1.494	1.498	1.401	1.468	1.394	1.523
1.324	1.499	1.493	1.413	1.469	1.573	1.527
1.325	1.484	1.504	1.416	1.471	1.561	1.234
1.327	1.49	1.509	1.414	1.469	1.559	1.225
1.327	1.246	1.494	1.418	1.399	1.556	1.233
1.328	1.251	1.5	1.419	1.392	1.549	1.227
1.324	1.246	1.567	1.245	1.394	1.199	1.222
1.549	1.252	1.561	1.25	1.404	1.202	1.228
1.549	1.253	1.564	1.245	1.398	1.204	1.235
1.545	1.254	1.565	1.251	1.403	1.231	1.234
1.547	1.255	1.546	1.252	1.403	1.237	1.372
1.548	1.255	1.551	1.253	1.257	1.245	1.369
1.549	1.491	1.546	1.254	1.259	1.239	1.386
1.549	1.493	1.541	1.254	1.262	1.234	1.388
1.55	1.488	1.329	1.449	1.263	1.229	1.514
1.549	1.483	1.329	1.445	1.502	1.561	1.515
1.548	1.494	1.327	1.446	1.505	1.555	1.511
1.549	1.499	1.328	1.448	1.5	1.558	1.506
1.552	1.484	1.329	1.447	1.502	1.559	1.516
1.302	1.49	1.33	1.442	1.51	1.54	1.521
1.3	1.373	1.332	1.442	1.508	1.545	1.507
1.298	1.37	1.332	1.444	1.496	1.54	1.513
1.306	1.387	1.333	1.445	1.498	1.535	1.209
1.498	1.389	1.496	1.499	1.498	1.309	1.221
1.5	1.504	1.498	1.499	1.498	1.316	1.212
1.501	1.507	1.493	1.499	1.327	1.311	1.213
1.507	1.502	1.488	1.498	1.319	1.319	1.218
1.378	1.504	1.499	1.499	1.394	1.323	1.223
1.376	1.512	1.504	1.499	1.512	1.326	1.507
1.378	1.51	1.489	1.293	1.513	1.328	1.502
1.378	1.497	1.495	1.294	1.519	1.316	1.508
1.542	1.499	1.314	1.292	1.517	1.314	1.503
1.541	1.499	1.321	1.293	1.51	1.294	1.503
1.539	1.499	1.316	1.292	1.511	1.294	1.5
1.541	1.308	1.324	1.359	1.519	1.266	1.511
1.539	1.315	1.328	1.355	1.518	1.272	1.502
1.542	1.31	1.331	1.355	1.472	1.307	1.307
1.543	1.318	1.333	1.357	1.468	1.28	1.321
1.544	1.322	1.321	1.353	1.478	1.363	1.32
1.213	1.325	1.319	1.353	1.475	1.379	1.303
1.214	1.327	1.264	1.354	1.473	1.374	1.311
1.22	1.315	1.263	1.354	1.471	1.364	1.325
1.3	1.313	1.259	1.355	1.467	1.362	1.317
1.3	1.258	1.266	1.312	1.199	1.367	1.259
1.305	1.257	1.263	1.313	1.195	1.374	1.258
1.305	1.253	1.259	1.314	1.2	1.377	1.254
1.306	1.26	1.247	1.316	1.203	1.42	1.261
1.405	1.257	1.317	1.317	1.211	1.427	1.258
1.397	1.253	1.318	1.317	1.213	1.433	1.254
1.399	1.241	1.319	1.279	1.377	1.421	1.242
1.399	1.529	1.321	1.277	1.379	1.435	1.388
1.4	1.53	1.322	1.28	1.383	1.437	1.394
1.402	1.531	1.322	1.281	1.381	1.428	1.386
1.407	1.528	1.284	1.275	1.388	1.425	1.392
1.409	1.529	1.282	1.272	1.384	1.314	1.393
1.21	1.527	1.285	1.273	1.388	1.33	1.395
1.256	1.531	1.286	1.274	1.38	1.325	1.384
1.259	1.532	1.28	1.272	1.377	1.315	1.381
1.261	1.532	1.277	1.272	1.388	1.313	1.296
1.264	1.313	1.278	1.546	1.278	1.318	1.311
1.264	1.329	1.279	1.55	1.279	1.325	1.306
1.531	1.324	1.277	1.544	1.283	1.328	1.297
1.532	1.314	1.277	1.544	1.28	1.317	1.295
1.533	1.312	1.382	1.55	1.273	1.316	1.3
1.53	1.317	1.384	1.363	1.276	1.237	1.306
1.531	1.324	1.386	1.365	1.291	1.241	1.309
1.529	1.327	1.387	1.362	1.292	1.238	1.378
1.533	1.316	1.382	1.365	1.277	1.247	1.401
1.534	1.315	1.389	1.36	1.278	1.513	1.394
1.534	1.505	1.333	1.361	1.419	1.52	1.397
1.251	1.5	1.331	1.359	1.42	1.528	1.399
1.249	1.506	1.331	1.366	1.414	1.515	1.407
1.249	1.501	1.332	1.562	1.421	1.521	1.411
1.246	1.501	1.337	1.561	1.427	1.244	1.241
1.248	1.499	1.335	1.562	1.424	1.248	1.245
1.244	1.509	1.338	1.563	1.279	1.249	1.242
1.332	1.5	1.336	1.562	1.288	1.23	1.251
1.333	1.421	1.34	1.559	1.291	1.232	1.49
1.328	1.42	1.335	1.559	1.288	1.246	1.497
1.33	1.404	1.465	1.559	1.278	1.249	1.505
1.331	1.415	1.456	1.561	1.279	1.433	1.492
1.328	1.418	1.461	1.257	1.452	1.44	1.498
1.331	1.41	1.46	1.256	1.443	1.441	1.508
1.333	1.407	1.461	1.257	1.448	1.444	1.513
1.313	1.335	1.468	1.261	1.447	1.43	1.519
1.314	1.336	1.462	1.255	1.448	1.428	1.513
1.314	1.331	1.471	1.256	1.455	1.437	1.513
1.315	1.333	1.468	1.253	1.449	1.439	1.418
1.315	1.334	1.263	1.254	1.458	1.313	1.417
1.315	1.331	1.26	1.368	1.455	1.32	1.401
1.316	1.334	1.26	1.37	1.525	1.331	1.412
1.554	1.336	1.257	1.369	1.529	1.328	1.415
1.552	1.316	1.259	1.37	1.537	1.327	1.407
1.552	1.317	1.255	1.355	1.537	1.33	1.404
1.553	1.378	1.519	1.351	1.532	1.531	1.411
1.553	1.372	1.514	1.533	1.529	1.536	1.414
1.553	1.377	1.52	1.532	1.52	1.542	1.419
1.246	1.37	1.515	1.534	1.524	1.536	1.418
1.247	1.368	1.515	1.538	1.526	1.536
1.248		1.513	1.538	1.517	1.309
1.249		1.523	1.539	1.396	1.304
1.254			1.541	1.396	1.31
1.255				1.4	1.318
				1.387	1.317
				1.384
				1.384
				1.379
				1.405
				1.401

## Sheet: Fig 3C
								pCa	WT Pmax	M305L Pmax	WT Pmax baselined	M305L Pmax baselined	WT sem	M305L sem		WT fit	M305L fit		WT residuals	M305L residuals		WT parameters	M305L parameters			pCa high def	WT high def baselined	M305L high def baselined	WT high def fit	M305L high def fit
								8	-0.0641	-0.06164	1.48795	0.467483	0.00944384	0.00502204		-1.55156	-0.528759		2.21255	0.2182		55.0078	85.4164	sum of residuals		8	0.000490738	0.000363999	-1.55156	-0.528759
								6.75	-0.05844	0.9617	1.49361	1.49082	0.00785905	0.675588		-0.0779563	2.29507		0.000380888	1.77787						7.98	0.000557992	0.000420356	-1.5515	-0.528703
								6.625	0.28029	6.40033	1.83234	6.92945	0.265161	2.70311		1.66073	6.03632		1.90561	0.132502		-1.55205	-0.529123	min (power at ~ pCa 8)		7.96	0.000634464	0.000485438	-1.55142	-0.528638
								6.5	4.94424	14.3817	6.49629	14.9108	2.5754	2.74352		5.26245	13.7051		0.101256	0.45777		74.3631	70.8791	max (power at ~ pCa 5)		7.94	0.000721415	0.000560597	-1.55133	-0.528562
								6.375	11.9498	27.4492	13.5018	27.9784	5.76018	5.22422		12.1414	26.5856		0.0367126	0.745851		6.13927	6.30682	pCa50		7.92	0.000820283	0.000647392	-1.55123	-0.528476
								6.25	22.9439	39.88	24.496	40.4091	5.29192	6.0008		23.4517	42.3752		0.257841	6.22614		2.78895	3.12585	hill slope		7.9	0.000932701	0.000747625	-1.55112	-0.528375
								6.125	40.146	58.21	41.6981	58.7391	9.19028	9.61342		38.144	55.6894		4.00815	6.35361		75.9151	71.4082	max-min (net max power, ~ pCa 5-8)		7.88	0.00106052	0.000863376	-1.55099	-0.52826
								6	51.5	60.64	53.0521	61.1691	9.63105	8.51891		52.3321	63.8093		0.692441	10.0442						7.86	0.00120587	0.000997048	-1.55085	-0.528126
								5.875	62.7875	72.66	64.3396	73.1891	10.5407	11.1857		62.6082	67.8244		0.0321553	23.3831						7.84	0.00137112	0.00115142	-1.55068	-0.527972
								5.75	67.15	68.92	68.7021	69.4491	8.70539	9.88376		68.6034	69.6044		2.11247	0.468416						7.82	0.00155903	0.00132968	-1.5505	-0.527793
								5.625	69.66	68.53	71.2121	69.0591	8.06977	10.3137		71.6694	70.3551		4.03751	3.33112						7.8	0.00177269	0.00153555	-1.55028	-0.527587
								5.5	74.47	68.94	76.0221	69.4691	8.90416	10.1645		73.1319	70.6651		1.79053	2.97586						7.78	0.00201563	0.00177329	-1.55004	-0.52735
								5.375	75.45	70.12	77.0021	70.6491	9.29429	10.2818		73.8064	70.7919		2.70144	0.451441						7.76	0.00229186	0.00204784	-1.54976	-0.527075
								5.25	76.11	73.18	77.6621	73.7091	9.46668	10.2799		74.1126	70.8436		3.98957	5.45875						7.74	0.00260594	0.00236489	-1.54945	-0.526758
								5	76.28	70.46	77.8321	70.9891	9.51073	10.274		74.3127	70.8732		3.87046	0.170749						7.72	0.00296307	0.00273102	-1.54909	-0.526392
								4.5	75.51	74.41	77.0621	74.9391	9.44683	10.5463		74.361	70.8789		1.3201	12.4685						7.7	0.00336914	0.00315384	-1.54869	-0.525969
								4	69.27	67.6	70.8221	68.1291	9.81758	9.95758		74.363	70.8791		25.9386	10.7524						7.68	0.00383085	0.00364211	-1.54822	-0.525481
																										7.66	0.00435583	0.00420598	-1.5477	-0.524917
																										7.64	0.00495276	0.00485714	-1.5471	-0.524266
																										7.62	0.00563147	0.0056091	-1.54642	-0.523514
																										7.6	0.00640319	0.00647746	-1.54565	-0.522646
																										7.58	0.00728066	0.00748024	-1.54477	-0.521643
data points are mean +/- sem, lines are fits of those data.																										7.56	0.00827835	0.00863825	-1.54378	-0.520485
																										7.54	0.00941275	0.0099755	-1.54264	-0.519147
																										7.52	0.0107026	0.0115197	-1.54135	-0.517603
	Table 1			WT (n=10)	M305L (n=10)																					7.5	0.0121691	0.013303	-1.53989	-0.51582
	pCa50			6.11 +/- 0.05	6.30** +/- 0.03																					7.48	0.0138366	0.0153622	-1.53822	-0.513761
	hill coefficient			3.52 +/- 0.27	3.94 +/- 0.64																					7.46	0.0157325	0.0177401	-1.53632	-0.511383
	max power (W/m^3)			77.7 +/- 9.5	69.9 +/- 10.3																					7.44	0.0178881	0.0204859	-1.53417	-0.508637
	** denotes signficant difference versus WT, Student's t-test p < 0.01																									7.42	0.0203389	0.0236567	-1.53172	-0.505466
																										7.4	0.0231255	0.027318	-1.52893	-0.501805
	values in table are mean +/- sem of individual fits																									7.38	0.0262937	0.0315457	-1.52576	-0.497577
																										7.36	0.0298958	0.0364273	-1.52216	-0.492696
																										7.34	0.0339912	0.0420639	-1.51806	-0.487059
																										7.32	0.0386473	0.0485722	-1.51341	-0.480551
																										7.3	0.0439407	0.0560865	-1.50811	-0.473036
																										7.28	0.0499588	0.0647624	-1.5021	-0.464361
																										7.26	0.0568005	0.0747789	-1.49525	-0.454344
																										7.24	0.0645783	0.0863427	-1.48748	-0.44278
																										7.22	0.0734201	0.0996923	-1.47863	-0.429431
																										7.2	0.0834711	0.115102	-1.46858	-0.41402
																										7.18	0.0948964	0.13289	-1.45716	-0.396233
																										7.16	0.107883	0.153421	-1.44417	-0.375702
																										7.14	0.122645	0.177116	-1.42941	-0.352007
																										7.12	0.139422	0.20446	-1.41263	-0.324663
																										7.1	0.15849	0.236011	-1.39357	-0.293112
																										7.08	0.180159	0.272413	-1.3719	-0.25671
																										7.06	0.204783	0.314404	-1.34727	-0.214719
																										7.04	0.232762	0.362835	-1.31929	-0.166288
																										7.02	0.264551	0.418683	-1.2875	-0.11044
																										7	0.300664	0.483068	-1.25139	-0.0460553
																										6.98	0.341684	0.557276	-1.21037	0.0281531
																										6.96	0.388272	0.642781	-1.16378	0.113658
																										6.94	0.441174	0.741268	-1.11088	0.212145
																										6.92	0.501238	0.854663	-1.05082	0.32554
																										6.9	0.569416	0.985162	-0.982639	0.456039
																										6.88	0.646789	1.13527	-0.905266	0.606145
																										6.86	0.734573	1.30782	-0.817482	0.778696
																										6.84	0.834139	1.50603	-0.717916	0.976912
																										6.82	0.947031	1.73355	-0.605024	1.20443
																										6.8	1.07498	1.99445	-0.477073	1.46533
																										6.78	1.21994	2.29333	-0.332116	1.76421
																										6.76	1.38408	2.6353	-0.167973	2.10618
																										6.74	1.56985	3.02602	0.0177912	2.4969
																										6.72	1.77995	3.47176	0.227892	2.94264
																										6.7	2.0174	3.97933	0.465349	3.4502
																										6.68	2.28556	4.55613	0.733507	4.027
																										6.66	2.58812	5.21007	1.03606	4.68095
																										6.64	2.92913	5.94952	1.37707	5.4204
																										6.62	3.31304	6.78317	1.76099	6.25405
																										6.6	3.74469	7.71985	2.19264	7.19073
																										6.58	4.22931	8.76833	2.67725	8.23921
																										6.56	4.77249	9.93699	3.22043	9.40787
																										6.54	5.3802	11.2335	3.82814	10.7044
																										6.52	6.0587	12.6643	4.50665	12.1351
																										6.5	6.8145	14.2342	5.26245	13.7051
																										6.48	7.65426	15.9459	6.1022	15.4168
																										6.46	8.58464	17.7994	7.03258	17.2703
																										6.44	9.61218	19.7914	8.06013	19.2623
																										6.42	10.7431	21.9152	9.19104	21.3861
																										6.4	11.983	24.1603	10.431	23.6312
																										6.38	13.3368	26.5121	11.7847	25.983
																										6.36	14.808	28.9526	13.256	28.4235
																										6.34	16.3991	31.4604	14.847	30.9313
																										6.32	18.1104	34.0113	16.5583	33.4822
																										6.3	19.9404	36.5797	18.3884	36.0506
																										6.28	21.8854	39.139	20.3333	38.6099
																										6.26	23.9389	41.6632	22.3869	41.1341
																										6.24	26.0921	44.1276	24.5401	43.5985
																										6.22	28.3334	46.5098	26.7814	45.9807
																										6.2	30.6488	48.7906	29.0967	48.2615
																										6.18	33.0221	50.9544	31.47	50.4253
																										6.16	35.4352	52.9893	33.8832	52.4602
																										6.14	37.8691	54.8874	36.317	54.3583
																										6.12	40.3036	56.6444	38.7516	56.1153
																										6.1	42.719	58.2593	41.1669	57.7302
																										6.08	45.0958	59.734	43.5437	59.2048
																										6.06	47.4159	61.0726	45.8639	60.5435
																										6.04	49.6631	62.2812	48.111	61.752
																										6.02	51.8231	63.367	50.271	62.8379
																										6	53.8842	64.3384	52.3321	63.8093
																										5.98	55.8373	65.2039	54.2852	64.6748
																										5.96	57.6758	65.9724	56.1238	65.4432
																										5.94	59.3959	66.6526	57.8438	66.1235
																										5.92	60.9956	67.2531	59.4436	66.724
																										5.9	62.4755	67.7819	60.9235	67.2528
																										5.88	63.8377	68.2465	62.2856	67.7174
																										5.86	65.0857	68.6541	63.5337	68.1249
																										5.84	66.2244	69.0109	64.6723	68.4818
																										5.82	67.2592	69.3229	65.7072	68.7938
																										5.8	68.1964	69.5954	66.6444	69.0663
																										5.78	69.0426	69.8331	67.4905	69.304
																										5.76	69.8042	70.0402	68.2522	69.5111
																										5.74	70.4881	70.2206	68.9361	69.6915
																										5.72	71.1008	70.3775	69.5487	69.8484
																										5.7	71.6484	70.514	70.0964	69.9848
																										5.68	72.1371	70.6326	70.585	70.1034
																										5.66	72.5724	70.7356	71.0204	70.2064
																										5.64	72.9596	70.825	71.4076	70.2959
																										5.62	73.3036	70.9026	71.7515	70.3735
																										5.6	73.6088	70.97	72.0568	70.4409
																										5.58	73.8793	71.0284	72.3273	70.4993
																										5.56	74.1189	71.0791	72.5668	70.55
																										5.54	74.3309	71.1231	72.7788	70.594
																										5.52	74.5183	71.1612	72.9663	70.632
																										5.5	74.6839	71.1942	73.1319	70.6651
																										5.48	74.8302	71.2228	73.2782	70.6937
																										5.46	74.9593	71.2476	73.4073	70.7185
																										5.44	75.0733	71.2691	73.5212	70.74
																										5.42	75.1737	71.2877	73.6217	70.7586
																										5.4	75.2623	71.3039	73.7103	70.7747
																										5.38	75.3404	71.3178	73.7884	70.7887
																										5.36	75.4092	71.3299	73.8572	70.8008
																										5.34	75.4698	71.3404	73.9178	70.8113
																										5.32	75.5232	71.3495	73.9712	70.8204
																										5.3	75.5703	71.3574	74.0182	70.8282
																										5.28	75.6117	71.3642	74.0596	70.8351
																										5.26	75.6481	71.3701	74.0961	70.841
																										5.24	75.6802	71.3752	74.1281	70.8461
																										5.22	75.7084	71.3796	74.1564	70.8505
																										5.2	75.7333	71.3834	74.1812	70.8543
																										5.18	75.7552	71.3868	74.2031	70.8576
																										5.16	75.7744	71.3896	74.2224	70.8605
																										5.14	75.7913	71.3921	74.2393	70.863
																										5.12	75.8062	71.3943	74.2542	70.8652
																										5.1	75.8193	71.3962	74.2673	70.867
																										5.08	75.8309	71.3978	74.2788	70.8686
																										5.06	75.841	71.3992	74.289	70.87
																										5.04	75.8499	71.4004	74.2979	70.8713
																										5.02	75.8578	71.4014	74.3057	70.8723
																										5	75.8647	71.4023	74.3127	70.8732
																										4.98	75.8708	71.4031	74.3187	70.874
																										4.96	75.8761	71.4038	74.3241	70.8747
																										4.94	75.8808	71.4044	74.3288	70.8753
																										4.92	75.885	71.4049	74.3329	70.8758
																										4.9	75.8886	71.4054	74.3365	70.8762
																										4.88	75.8918	71.4057	74.3397	70.8766
																										4.86	75.8946	71.4061	74.3425	70.8769
																										4.84	75.8971	71.4064	74.345	70.8772
																										4.82	75.8993	71.4066	74.3472	70.8775
																										4.8	75.9012	71.4068	74.3491	70.8777
																										4.78	75.9028	71.407	74.3508	70.8779
																										4.76	75.9043	71.4072	74.3523	70.878
																										4.74	75.9056	71.4073	74.3536	70.8782
																										4.72	75.9068	71.4074	74.3547	70.8783
																										4.7	75.9078	71.4075	74.3557	70.8784
																										4.68	75.9087	71.4076	74.3566	70.8785
																										4.66	75.9094	71.4077	74.3574	70.8786
																										4.64	75.9101	71.4078	74.3581	70.8787
																										4.62	75.9107	71.4078	74.3587	70.8787
																										4.6	75.9113	71.4079	74.3592	70.8788
																										4.58	75.9117	71.4079	74.3597	70.8788
																										4.56	75.9121	71.408	74.3601	70.8788
																										4.54	75.9125	71.408	74.3604	70.8789
																										4.52	75.9128	71.408	74.3608	70.8789
																										4.5	75.9131	71.4081	74.361	70.8789
																										4.48	75.9133	71.4081	74.3613	70.879
																										4.46	75.9136	71.4081	74.3615	70.879
																										4.44	75.9137	71.4081	74.3617	70.879
																										4.42	75.9139	71.4081	74.3619	70.879
																										4.4	75.9141	71.4081	74.362	70.879
																										4.38	75.9142	71.4081	74.3621	70.879
																										4.36	75.9143	71.4082	74.3622	70.879
																										4.34	75.9144	71.4082	74.3623	70.879
																										4.32	75.9145	71.4082	74.3624	70.879
																										4.3	75.9146	71.4082	74.3625	70.8791
																										4.28	75.9146	71.4082	74.3626	70.8791
																										4.26	75.9147	71.4082	74.3626	70.8791
																										4.24	75.9147	71.4082	74.3627	70.8791
																										4.22	75.9148	71.4082	74.3627	70.8791
																										4.2	75.9148	71.4082	74.3628	70.8791
																										4.18	75.9149	71.4082	74.3628	70.8791
																										4.16	75.9149	71.4082	74.3628	70.8791
																										4.14	75.9149	71.4082	74.3629	70.8791
																										4.12	75.915	71.4082	74.3629	70.8791
																										4.1	75.915	71.4082	74.3629	70.8791
																										4.08	75.915	71.4082	74.3629	70.8791
																										4.06	75.915	71.4082	74.363	70.8791
																										4.04	75.915	71.4082	74.363	70.8791
																										4.02	75.915	71.4082	74.363	70.8791
																										4	75.9151	71.4082	74.363	70.8791

## Sheet: Fig 3C, Table2, Supp Fig 5C (1)
n	s.e.m.	standev	mean	%diff v M305L	t-test v M305L	... WT .... Km88 null line (DS 2501: w/w; +/+; ry Km88 es/[same]) virgins crossed with males of Act88F-WT (w/w; w+, Act88F-WT/[same]; +/+) males. Everything raised at regular 25degC. Female flies aged 2-3 days before traditional dissection. IFM fibers on rig 1 at 15degC, pCa versus power and trapezoid for SA and SD.	10/31/17a1	10/31/17b1	11/12/17a1	11/16/17a1	11/16/17b1	11/19/17a1	11/24/17a1	11/27/17a1	11/27/17b1	11/28/17a1
						hover on cells for descriptions/instructions
						max power-pCa	1.02	1.04	1.06	1.08	1.1	1.12	1.14	1.16	1.18	1.2	1.22	1.24	1.26	1.28	1.3	1.32	1.34	1.36	1.38	1.4
10	66.7241	211	184.273	0.0471064	0.922018	sum of residuals	34.5538	174.414	65.9081	134.27	294.544	49.5926	776.198	150.465	121.39	41.3918
10	0.209762	0.663325	15.4	-0.0319489	0.358146	number of points fitted	15	16	16	16	15	15	15	16	16	14
10	0.400335	1.26597	-1.70388	0.756686	0.148349	min (power at ~ pCa 8)	-0.875768	-3.36162	-1.9213	-0.803744	-1.51256	-1.45946	-4.69411	-0.465283	-1.18877	-0.756187
10	9.23792	29.2129	75.954	0.0947461	0.643907	max (power at ~ pCa 5)	46.8211	76.4135	49.158	65.664	122.373	61.4392	131.027	93.9343	69.9762	42.7335
10	0.0512158	0.161959	6.10817	-0.0315885	0.006931	pCa50	5.85739	6.25648	6.21183	6.14116	6.16313	6.08326	6.2703	5.77743	6.26239	6.05832
10	0.267615	0.846271	3.51979	-0.113255	0.571909	hill slope	3.27463	2.53941	3.22777	3.85905	5.3768	3.50993	2.67546	3.0711	3.00047	4.6633
10	9.46038	29.9163	77.6579	0.105841	0.601996	max-min (net max power, ~ pCa 5-8)	47.6969	79.7751	51.0793	66.4678	123.885	62.8987	135.722	94.3996	71.165	43.4897
10	1.0583	3.34664	14	-0.0821918	0.326904	pCa 5 (run #)	12	18	10	11	20	13	15	18	12	11
10	11.199	35.4145	93.98	0.0718695	0.686847	max power (W/m^3, initial pCa 5, "Pmax")	54.2	80	59.1	88.3	154	99	163	98.9	78.8	64.5
10	3.87621	12.2577	188.5	-0.0131752	0.669763	fmax (Hz, initial pCa 5, frequency of max power)	175	175	190	200	200	190	210	175	175	195
10	23.5384	74.4349	230.2	-0.0362551	0.780096	Elastic Modulus at fmax (kN/m^2, initial pCa 5, "Ee")	178	204	156	144	328	236	357	311	240	148
10	10.4169	32.941	-100.48	0.0607055	0.72948	Viscous Modulus at fmax (kN/m^2, initial pCa 5)	-63.1	-93.2	-63.4	-89.9	-157	-106	-158	-115	-91.8	-67.4
10	25.4543	80.4935	251.7	-0.0235571	0.859955	Dynamic Amplitude at fmax (kN/m^2, initial pCa 5, "C. stiff")	189	224	168	170	364	259	391	332	257	163
10	0.056857	0.179798	0.5377	0.0532697	0.762334	max work per cycle (J/m^3)	0.345	0.487	0.328	0.48	0.858	0.591	0.839	0.611	0.476	0.362
10	2.95381	9.34077	155.5	-0.00641026	0.837362	fw,max (Hz, initial pCa 5, frequency of max work, "fEv")	145	145	165	155	160	145	175	150	155	160
10	27.2704	86.2367	270.2	-0.0237703	0.857114	Elastic Modulus at fw,max (kN/m^2, initial pCa 5)	207	242	175	189	393	290	421	349	263	173
10	11.5792	36.6167	-109.52	0.0523776	0.766407	Viscous Modulus at fw,max (kN/m^2, initial pCa 5, "-Ev")	-70.4	-99.2	-66.9	-97.8	-175	-120	-171	-124	-97.1	-73.8
10	29.4015	92.9757	291.9	-0.0149609	0.912154	Dynamic Amplitude at fw,max (kN/m^2, initial pCa 5)	219	262	187	213	430	314	454	371	281	188
10	23.8399	75.3884	225.868	-0.0557407	0.712707	A (kN/m^2, truncated)	175.11	209.4	144.91	156.26	373.21	255.96	324.68	265.22	220.99	132.94
10	0.00317178	0.0100301	0.10517	0.0853616	0.0584945	k (unitless, truncated)	0.1019	0.1027	0.1002	0.108	0.0885	0.0919	0.1187	0.1188	0.1043	0.1167
10	362.773	1147.19	1693.97	0.180375	0.506572	B (kN/m^2, truncated)	647.81	1041.8	1087.1	1429.2	3735.6	1356.7	4060.4	1048.5	1784.9	747.72
10	10.3357	32.6843	271.02	-0.0125435	0.807431	b (Hz, truncated)	221.74	238.08	296.77	295.02	301.32	262.67	323.3	224.16	273.31	273.83
10	64.941	205.362	1702.87	-0.0125435	0.807431	2pib	1393.23	1495.9	1864.66	1853.67	1893.25	1650.4	2031.35	1408.44	1717.26	1720.52
10	357.558	1130.7	1615.52	0.16706	0.547962	C (kN/m^2, truncated)	651.6	1004.2	1036.6	1320.3	3664.4	1288.9	3920.1	891.43	1715.9	661.8
10	11.0195	34.8466	429.389	-0.0320679	0.593253	c (Hz, truncated)	491.97	432.24	416.27	402.92	390.27	430.51	413.79	470.87	379.19	465.86
10	69.2373	218.948	2697.93	-0.0320679	0.593253	2pic	3091.14	2715.84	2615.5	2531.62	2452.14	2704.97	2599.92	2958.56	2382.52	2927.08
						elastic-pCa	500 Hz	500 Hz	500 Hz	500 Hz	500 Hz	500 Hz	500 Hz	500 Hz	500 Hz	500 Hz
10	141.892	448.701	579.074	0.237714	0.575659	sum of residuals	309.721	586.951	56.089	594.929	1807.8	515.747	404.392	432.588	763.002	319.525
10	0.170294	0.538516	16.9	0.03003	0.358146	number of points fitted	16	16	17	17	17	17	17	17	17	18
10	17.3993	55.0215	169.975	-0.0403455	0.753096	min (elastic modulus at ~pCa 8)	159.083	165.806	111.709	96.4104	240.984	160.172	257.606	228.579	179.984	99.4149
10	35.6368	112.694	311.214	-0.0300411	0.841278	max (elastic modulus at ~pCa 4)	224.533	281.448	200.459	203.382	462.798	278.088	508.805	435.678	331.046	185.906
10	0.0501709	0.158654	6.29064	-0.0369948	0.0022758	pCa50	6.06038	6.52537	6.36537	6.25077	6.25151	6.30903	6.46217	6.04912	6.46714	6.16556
10	0.141112	0.446235	-2.27952	0.0366576	0.793056	hill slope	-2.60736	-2.35177	-2.29234	-2.09259	-2.14961	-2.31123	-1.86338	-1.65449	-2.0864	-3.38607
10	19.2061	60.7352	141.239	-0.0174955	0.926321	max-min (net elastic, ~ pCa 8 - 4)	65.4496	115.641	88.7505	106.971	221.814	117.916	251.199	207.099	151.062	86.4906
10	0	0	0				0	0	0	0	0	0	0	0	0	0
						elastic-pCa	650 Hz	650 Hz	650 Hz	650 Hz	650 Hz	650 Hz	650 Hz	650 Hz	650 Hz	650 Hz
10	97.9606	309.779	417.539	0.372768	0.383662	sum of residuals	34.2606	959.336	79.1603	456.83	866.968	329.161	383.396	282.058	685.816	98.4019
10	0.202485	0.640312	16.7	0.0181269	0.587157	number of points fitted	15	16	17	17	17	17	17	17	17	17
10	21.4717	67.8996	200.71	-0.0332935	0.811951	min (elastic modulus at ~pCa 8)	193.398	206.182	124.347	110.452	292.168	182.36	301.823	271.314	213.597	111.456
10	36.7355	116.168	314.939	-0.0414366	0.785713	max (elastic modulus at ~pCa 4)	226.623	283.888	198.503	200.94	471.287	281.222	515.872	446.16	336.434	188.463
10	0.0490729	0.155182	6.32466	-0.0371501	0.00303204	pCa50	6.14909	6.5989	6.38949	6.26605	6.26236	6.32184	6.48485	6.09675	6.48906	6.18819
10	0.215876	0.68266	-2.4184	0.111221	0.51534	hill slope	-3.90974	-2.79591	-2.37124	-1.99986	-2.12893	-2.25645	-1.82914	-1.62716	-1.94688	-3.31873
10	17.2076	54.4151	114.23	-0.0555825	0.776407	max-min (net elastic, ~ pCa 8 - 4)	33.2246	77.706	74.1568	90.4881	179.12	98.8621	214.049	174.846	122.836	77.0066
						elastic-pCa	200 Hz	200 Hz	200 Hz	200 Hz	200 Hz	200 Hz	200 Hz	200 Hz	200 Hz	200 Hz
10	40.605	128.404	224.545	-0.371292	0.419957	sum of residuals	271.044	442.392	23.9205	346.176	78.5782	156.266	265.242	239.058	337.94	84.836
10	0.126491	0.4	16.8	0.018018	0.569275	number of points fitted	16	16	17	17	17	17	17	17	17	17
10	21.0803	66.6617	199.98	-0.0204025	0.877636	min (elastic modulus at ~pCa 8)	158.795	175.811	139.065	133.8	281.723	186.621	336.456	259.842	198.386	129.305
10	32.5997	103.089	283.486	-0.0359641	0.811019	max (elastic modulus at ~pCa 4)	198.083	257.393	185.022	191.809	419.085	254.519	470.215	394.242	297.771	166.719
10	0.0513156	0.162274	6.43989	-0.0383714	0.00415212	pCa50	6.18205	6.6373	6.51179	6.45104	6.37678	6.4385	6.68674	6.22784	6.58947	6.29734
10	0.372834	1.17901	-3.68646	-0.188976	0.658906	hill slope	-4.90762	-6.25138	-3.12851	-2.38407	-3.5656	-3.19958	-3.04271	-2.04624	-4.17144	-4.16748
10	12.1059	38.2823	83.5054	-0.072255	0.742034	max-min (net elastic, ~ pCa 8 - 4)	39.2876	81.5822	45.9568	58.0082	137.363	67.8982	133.759	134.4	99.3852	37.4145
						elastic-pCa	450 Hz	450 Hz	450 Hz	450 Hz	450 Hz	450 Hz	450 Hz	450 Hz	450 Hz	450 Hz
10	177.359	560.858	607.615	0.424263	0.348238	sum of residuals	342.156	563.673	72.1727	524.65	2184.35	574.846	559.811	562.599	620.924	70.9728
10	0.126491	0.4	16.8	0.018018	0.569275	number of points fitted	16	16	17	17	17	17	17	17	17	17
10	16.1643	51.116	156.923	-0.0281948	0.82586	min (elastic modulus at ~pCa 8)	146.25	151.695	103.051	88.4194	220.789	149.576	239.388	212.398	166.269	91.3935
10	35.2582	111.496	305.001	-0.0265969	0.861072	max (elastic modulus at ~pCa 4)	219.503	276.865	195.878	198.255	456.35	272.498	500.772	425.845	324.148	179.898
10	0.0494175	0.156272	6.2826	-0.0360458	0.00236874	pCa50	6.05226	6.50791	6.35096	6.24805	6.24629	6.30002	6.45513	6.03702	6.45705	6.17131
10	0.124979	0.395219	-2.25845	0.0416917	0.751278	hill slope	-2.47453	-2.19986	-2.34443	-2.15228	-2.16782	-2.3606	-1.87905	-1.67636	-2.08964	-3.23992
10	19.9202	62.9933	148.078	-0.0249007	0.895634	max-min (net elastic, ~ pCa 8 - 4)	73.2522	125.17	92.8265	109.836	235.562	122.922	261.384	213.447	157.879	88.5042
						pCa	power	power	power	power	power	power	power	power	power	power
10	0.00944384	0.0298641	-0.0641	0.0391284	0.829737	8	-0.0413	-0.0509	-0.0339	-0.0345	-0.0847	-0.0593	-0.123	-0.109	-0.0627	-0.0417
10	0.00785905	0.0248525	-0.05844	-2.2588	0.169163	6.75	-0.0422	-0.0539	-0.0278	-0.0276	-0.0819	-0.0565	-0.107	-0.0843	-0.0644	-0.0388
10	0.265161	0.838512	0.28029	-1.83218	0.0465196	6.625	-0.0419	0.527	-0.0316	2.74	-0.0768	-0.0467	-0.105	-0.0707	-0.0578	-0.0336
10	2.5754	8.14411	4.94424	-0.97666	0.0286155	6.5	-0.0442	10.5	-0.0322	-0.0361	-0.0627	-0.0545	23.2	-0.0932	16.1	-0.0347
10	5.76018	18.2153	11.9498	-0.786794	0.0748504	6.375	-0.0421	27.1	8.03	1.1	2.37	-0.0471	58.6	-0.0789	22.5	-0.034
10	5.29192	16.7345	22.9439	-0.539161	0.0598745	6.25	-0.0452	39.4	24.1	22.2	30.4	32.8	49.9	-0.079	30.8	-0.0367
10	9.19028	29.0622	40.146	-0.367319	0.213876	6.125	1.66	52	32.9	34	77.2	27.4	98.8	7.2	52.8	17.5
10	9.63105	30.4561	51.5	-0.163011	0.50865	6	13	55	35.8	49.2	105	40.8	107	24	59.3	25.9
8	10.5407	29.8136	62.7875	-0.145776	0.560612	5.875			44.4	63.8	82.4	47.3	124	24.8	79.1	36.5
10	8.70539	27.5289	67.15	-0.026016	0.899965	5.75	34.3	73.8	48.6	59.4	111	59	123	49.6	70.6	42.2
10	8.06977	25.5189	69.66	0.0163543	0.935661	5.625	37.6	75.1	49.8	60.1	97.2	60.6	128	73.7	71.4	43.1
10	8.90416	28.1574	74.47	0.0771215	0.702396	5.5	41.7	82.4	50.3	67.7	115	60.8	131	83.7	69.7	42.4
10	9.29429	29.3911	75.45	0.0732294	0.719493	5.375	45	76.1	49.6	66.7	126	61.9	130	87.7	68.5	43
10	9.46668	29.9363	76.11	0.0392525	0.844567	5.25	46.6	75.9	48.8	67.2	127	61.6	132	88.6	71.4	42
10	9.51073	30.0756	76.28	0.079324	0.69794	5	48.3	76.3	48.8	66.6	128	61.1	130	93.3	70.1	40.3
10	9.44683	29.8735	75.51	0.0146745	0.942058	4.5	47.9	76.2	48.4	66.4	127	61.3	126	95.9	69	37
10	9.81758	31.0459	69.27	0.0244027	0.911048	4	28.7	71.6	43.2	62.5	123	54.9	118	91.4	66.1	33.3
						pCa	elastic-500Hz	elastic-500Hz	elastic-500Hz	elastic-500Hz	elastic-500Hz	elastic-500Hz	elastic-500Hz	elastic-500Hz	elastic-500Hz	elastic-500Hz
10	35.309	111.657	309.1	-0.0334023	0.823424	8	221	278	199	205	457	276	509	432	326	188
10	31.9282	100.966	296.9	0.0409005	0.777795	6.75	225	267	192	199	446	269	448	425	314	184
10	31.9894	101.159	281.7	0.0580822	0.696116	6.625	222	231	183	171	434	261	432	416	285	182
10	29.5192	93.348	268.6	0.0862136	0.558252	6.5	222	218	171	189	420	245	392	407	243	179
10	27.2737	86.2471	252.8	0.105351	0.477766	6.375	217	198	158	171	390	240	351	391	240	172
10	26.6204	84.181	232.6	0.0842294	0.581759	6.25	210	188	139	146	352	192	344	369	225	161
10	22.803	72.1094	211.2	0.0470075	0.738447	6.125	197	181	131	134	300	198	299	338	204	130
10	21.5789	68.2385	198.9	0.0306279	0.825515	6	184	177	127	119	276	183	288	317	198	120
8	28.2007	79.7637	198	0.0641126	0.690324	5.875			119	107	293	174	273	313	196	109
10	20.3249	64.2729	183.3	0.001638	0.99054	5.75	167	173	115	109	264	165	270	283	184	103
10	19.5104	61.6973	178.8	-0.0254003	0.850575	5.625	166	169	113	106	270	163	265	258	176	102
10	18.5119	58.5399	176.32	-0.0184311	0.888926	5.5	164	177	113	99.2	252	163	262	247	186	100
10	17.8041	56.3016	172.72	-0.0357102	0.785015	5.375	164	165	113	99.2	241	161	260	242	182	100
10	17.5815	55.5975	171.48	-0.0356263	0.784823	5.25	163	164	113	98.1	238	161	259	239	180	99.7
10	17.339	54.8307	170.3	-0.0475781	0.721633	5	163	162	112	99	236	160	258	235	179	99
10	17.3088	54.7352	168.57	-0.0431262	0.740836	4.5	160	160	111	96.7	233	159	258	232	178	98
10	17.5923	55.6317	164.1	-0.0353188	0.789272	4	144	155	108	89	232	157	258	225	175	98
						pCa	viscous-500Hz	viscous-500Hz	viscous-500Hz	viscous-500Hz	viscous-500Hz	viscous-500Hz	viscous-500Hz	viscous-500Hz	viscous-500Hz	viscous-500Hz
10	5.54388	17.5313	52.78	-0.0749521	0.543732	8	49.6	44.6	34.5	34.5	65.5	45.1	88.5	74.7	56.4	34.4
10	6.74287	21.3228	55.99	-0.168466	0.270905	6.75	51.3	46.7	37	36	66.1	46.7	109	73.5	56.9	36.7
10	6.31059	19.9559	60	-0.168498	0.24343	6.625	54	69.1	39	46.8	61.8	46.2	107	72.1	68.9	35.1
10	7.54945	23.8734	64.88	-0.16243	0.274204	6.5	54.9	80.5	41.7	38.1	72.3	53.1	116	71	85.3	35.9
10	8.80955	27.8583	72.04	-0.134404	0.369442	6.375	59.4	95.5	46.3	42.6	88.7	53.4	131	80.2	85.5	37.8
10	8.58002	27.1324	80.29	-0.103572	0.437104	6.25	64.8	104	52.7	50.1	105	75.7	130	90.6	89.6	40.4
10	10.5222	33.2742	89.93	-0.0504038	0.740856	6.125	75	109	55.7	52.5	133	69.1	151	98.9	105	50.1
10	11.1511	35.2628	95.72	-0.0162686	0.917181	6	88.1	109	56.6	57.7	149	75.3	156	105	110	50.5
8	13.0081	36.7923	97.625	-0.0582283	0.746218	5.875			62	62.1	130	80.2	164	105	123	54.7
10	10.9579	34.6519	104.43	-0.0103834	0.94721	5.75	104	127	63.5	59.8	148	86.8	160	119	118	58.2
10	11.0783	35.0326	105.58	-0.0114888	0.942876	5.625	107	126	64.3	60.5	137	84.9	163	133	123	57.1
10	11.2908	35.7047	104.41	-0.00487269	0.975965	5.5	108	107	62.9	62.8	147	83.9	162	139	116	55.5
10	11.8638	37.5167	106.37	0.0167796	0.920429	5.375	112	123	62	61.2	156	82.3	160	141	111	55.2
10	11.77	37.22	105.65	0.04639	0.79113	5.25	112	120	61.6	61.1	156	81.5	157	141	112	54.3
10	11.8097	37.3456	104.88	0.0306888	0.854806	5	113	119	61	60.5	153	79.7	156	143	111	52.6
10	11.7058	37.017	102.9	0.0825744	0.669328	4.5	112	117	59.8	59.2	150	79	151	143	109	49
10	11.5487	36.5203	96.89	0.107438	0.594441	4	96.8	113	55.2	53.3	146	72.9	144	136	106	45.7
						frequency	elastic-pCa5	elastic-pCa5	elastic-pCa5	elastic-pCa5	elastic-pCa5	elastic-pCa5	elastic-pCa5	elastic-pCa5	elastic-pCa5	elastic-pCa5
10	26.8414	84.8799	264	-0.0342517	0.811099	0.5	203	243	170	192	423	292	385	314	257	161
10	27.6186	87.3378	274.1	-0.0351254	0.807487	1	213	252	178	195	433	302	402	328	270	168
10	30.3935	96.1127	295.5	-0.0322957	0.826306	2.5	228	274	189	209	467	323	441	357	287	180
10	32.5699	102.995	315.3	-0.0318352	0.82894	5	244	292	200	220	495	343	471	388	309	191
10	33.9439	107.34	328.5	-0.027027	0.8553	7.5	254	303	208	229	515	356	493	404	322	201
10	34.9053	110.38	337	-0.0266432	0.857281	10	260	312	213	234	525	366	508	417	330	205
10	36.2972	114.782	349.6	-0.0243006	0.869345	15	269	322	221	242	541	377	531	437	342	214
10	36.9215	116.756	357.8	-0.0199225	0.892065	20	273	328	225	248	554	384	541	448	352	225
10	38.4015	121.436	367.8	-0.0159137	0.91332	30	278	334	232	256	565	393	566	465	359	230
10	38.7794	122.631	371.6	-0.0123028	0.932032	40	281	336	234	259	567	396	575	471	364	233
10	38.5656	121.955	371.5	-0.0080429	0.95482	50	280	334	235	260	563	394	579	469	364	237
10	37.3396	118.078	362.6	-0.00192864	0.988844	70	272	325	233	257	543	381	571	457	353	234
10	36.8142	116.417	359.1	-0.000835073	0.995137	75	270	319	232	255	536	377	566	453	349	234
10	36.5049	115.439	355.1	-0.000281571	0.998356	80	267	316	229	254	530	371	562	447	345	230
10	35.9374	113.644	351	0.000284941	0.998328	85	263	312	228	251	522	366	556	442	341	229
10	35.5671	112.473	345	-0.00231616	0.986403	90	258	305	224	247	513	359	550	434	336	224
10	35.2699	111.533	340.4	-0.00176108	0.989699	95	254	300	221	243	507	353	545	428	331	222
10	34.7537	109.901	335.3	-0.00386962	0.977288	100	250	295	219	239	498	348	538	422	326	218
10	34.2534	108.319	329.8	-0.00604595	0.964492	105	245	289	216	235	490	340	531	415	321	216
10	33.8677	107.099	324.3	-0.00614817	0.964042	110	241	284	213	231	482	335	525	407	314	211
10	33.5561	106.114	318.9	-0.006875	0.959844	115	237	277	210	227	475	327	519	401	309	207
10	32.3899	102.426	301.6	-0.0108821	0.937009	130	224	260	201	213	450	309	498	379	292	190
10	31.0641	98.2334	290.7	-0.00822199	0.9519	140	213	248	193	204	432	296	482	365	280	194
10	30.723	97.1546	284.3	-0.0115405	0.933041	145	207	242	190	199	423	290	474	358	274	186
10	30.1477	95.3354	277.6	-0.0135957	0.921002	150	202	235	186	195	413	281	465	349	270	180
10	29.5812	93.5438	271.5	-0.0186097	0.891801	155	198	229	182	189	405	275	455	342	263	177
10	28.9704	91.6125	265.5	-0.0190263	0.88906	160	193	223	179	185	393	270	448	334	257	173
10	28.539	90.2483	259.2	-0.0206186	0.880081	165	187	216	175	179	386	263	438	327	252	169
10	28.2776	89.4217	254.4	-0.0206186	0.880361	170	183	212	170	174	382	258	431	320	247	167
10	27.5772	87.2067	247.3	-0.0208083	0.878873	175	178	204	167	168	370	252	421	311	240	162
10	26.6265	84.2003	235.9	-0.0263543	0.846835	185	169	192	159	158	353	241	403	300	230	154
10	26.226	82.9338	230.7	-0.0273621	0.841329	190	165	186	156	153	346	236	395	295	224	151
10	25.6098	80.9854	224.6	-0.0280948	0.837113	195	160	179	152	148	337	231	385	287	219	148
10	25.0828	79.3189	219.1	-0.0296763	0.827944	200	157	174	147	144	328	225	377	281	213	145
10	23.9191	75.6389	208.6	-0.0325395	0.810949	210	150	163	141	135	311	215	357	273	203	138
10	22.8742	72.3346	198.9	-0.0336134	0.80524	220	143	154	135	127	295	206	340	263	195	131
10	21.8674	69.1508	190.4	-0.0376192	0.780878	230	139	148	128	120	280	197	325	255	186	126
10	20.0141	63.2901	178.4	-0.040637	0.758444	245	132	139	122	110	257	185	298	245	177	119
10	19.0309	60.1811	172.2	-0.0392827	0.763008	255	130	135	117	105	246	178	284	239	171	117
10	17.9415	56.7359	166.8	-0.039953	0.752416	265	130	134	114	101	235	172	269	234	167	112
10	16.7443	52.95	160.69	-0.0462628	0.709819	280	130	133	111	95.9	222	164	252	229	163	107
10	16.0508	50.7572	158.08	-0.0512821	0.673727	295	133	136	108	92.8	213	162	241	229	162	104
10	15.3703	48.6051	161.21	-0.0554266	0.636237	315	142	145	112	96.1	212	161	238	231	168	107
10	15.6666	49.5421	163.38	-0.0543051	0.65149	345	149	153	113	93.8	214	163	237	235	173	103
10	16.3282	51.6344	166.59	-0.0486691	0.697126	365	153	160	112	92.9	222	168	241	237	179	101
10	17.3355	54.8197	177	-0.0490493	0.699667	385	162	171	120	99	239	179	256	249	189	106
10	18.0239	56.9965	178.69	-0.0645022	0.622656	400	160	171	118	98.9	247	182	257	253	195	105
10	18.0299	57.0156	172.35	-0.0500636	0.71653	425	155	166	113	91.6	245	175	253	240	187	97.9
10	19.8742	62.8478	186.88	-0.0562692	0.689072	450	168	182	120	97.8	268	191	277	258	202	105
10	20.9858	66.363	196.5	-0.0592593	0.675598	475	176	191	125	104	284	201	292	270	212	110
10	21.943	69.3899	205.8	-0.0607774	0.67029	500	183	199	131	110	299	212	306	280	223	115
10	23.1245	73.126	215.7	-0.0593792	0.679292	525	191	209	136	116	317	221	322	291	233	121
10	23.7499	75.1037	224.8	-0.0595598	0.676477	550	200	221	142	123	329	230	334	300	243	126
10	24.5879	77.7537	227.4	-0.0605544	0.679326	575	203	222	142	124	339	233	340	303	244	124
10	26.6397	84.2423	240.8	-0.0529614	0.727164	615	216	242	146	126	362	250	362	318	257	129
10	27.2283	86.1035	243.7	-0.0527367	0.730002	625	218	246	146	126	369	253	367	320	262	130
10	28.289	89.4578	255.1	-0.0489484	0.747241	650	228	260	152	132	386	265	382	335	272	139
						frequency	viscous-pCa5	viscous-pCa5	viscous-pCa5	viscous-pCa5	viscous-pCa5	viscous-pCa5	viscous-pCa5	viscous-pCa5	viscous-pCa5	viscous-pCa5
10	4.1114	13.0014	35.77	-0.0636081	0.702586	0.5	27.4	31.7	15.7	24.3	52.6	37.5	57.1	49.8	37.2	24.4
10	4.46708	14.1262	39.26	-0.00887536	0.956995	1	29.9	34.8	21.9	26.4	56.8	41	65.3	54.4	36.9	25.2
10	4.75273	15.0295	42.55	0.00589275	0.970093	2.5	32.6	37.6	23.9	28.1	61.2	43.6	69.2	59.4	42.7	27.2
10	4.71983	14.9254	42.5	0.0320344	0.832978	5	31.8	37.1	24.8	29	58.2	41.4	71.1	60.8	42	28.8
10	4.64912	14.7018	39.68	0.0501162	0.739226	7.5	29.1	33.5	23.6	26.9	52.9	37.5	69	59	38.9	26.4
10	4.29503	13.5821	36.84	0.0746164	0.60886	10	26.3	30.6	23.3	25.4	46.1	33.5	65.6	55.4	35.9	26.3
10	3.85949	12.2048	29.79	0.126338	0.422699	15	20.8	22.9	18	20.1	33.4	25.9	57.3	47.1	29.2	23.2
10	3.01161	9.52356	20.13	0.106365	0.594565	20	12.9	11.8	14.7	16	18	15.4	45.8	27.2	20.9	18.6
10	2.38912	7.55505	4.0445	1.76189	0.462612	30	0.235	-2.03	5.56	3.69	-7.95	-3.58	19.6	10.4	4.82	9.7
10	3.04838	9.63982	-11.8674	-0.311976	0.556553	40	-10.5	-17	-2.77	-7.2	-33.6	-22.5	-2.65	-10.3	-11.4	-0.754
10	4.30112	13.6013	-27.419	-0.13954	0.665825	50	-20.1	-31.1	-11.7	-19.2	-58.9	-39.8	-26	-31.1	-26.4	-9.89
10	6.79701	21.494	-56.02	-0.0321419	0.8868	70	-40	-56.6	-27	-41.2	-101	-71.2	-70.3	-69.1	-53.6	-30.2
10	7.26522	22.9746	-62.38	-0.0130594	0.951334	75	-44.1	-62.2	-32.5	-46.9	-110	-78.1	-79.5	-76.9	-59.2	-34.4
10	7.69647	24.3384	-68.09	0.00117561	0.995408	80	-47.9	-66.3	-35.7	-52.3	-118	-84	-88.8	-83.4	-64.6	-39.9
10	8.226	26.0129	-73.34	0.00725282	0.970825	85	-50.8	-70.3	-38.3	-57.3	-125	-88.7	-98.3	-91.2	-70.3	-43.2
10	8.66867	27.4127	-78.13	0.0175597	0.927839	90	-54.7	-75.9	-43	-62	-131	-95.2	-106	-96.4	-74.4	-42.7
10	8.7307	27.6089	-83.06	0.0306827	0.869498	95	-57.2	-80.5	-45.9	-66.5	-137	-99.7	-112	-101	-78.1	-52.7
10	9.02	28.5237	-86.67	0.0286734	0.876008	100	-60	-82.8	-48	-70.4	-142	-103	-118	-105	-82.2	-55.3
10	9.33153	29.5089	-90.69	0.0322689	0.857085	105	-63.1	-86.7	-50.4	-74.3	-148	-107	-125	-108	-85	-59.4
10	9.65304	30.5256	-93.23	0.0349231	0.845769	110	-63.4	-88.5	-52.9	-77.5	-151	-109	-132	-111	-86.7	-60.3
10	9.83818	31.1111	-96.23	0.0326345	0.853079	115	-65.7	-91.4	-55.1	-80.2	-155	-113	-135	-115	-89.4	-62.5
10	10.6111	33.5554	-103.88	0.0450832	0.796778	130	-69.3	-96.5	-60.9	-88	-167	-118	-151	-122	-95.5	-70.6
10	11.1304	35.1974	-105.69	0.0392649	0.824771	140	-70.2	-97.2	-62.7	-92.5	-171	-119	-158	-123	-95.8	-67.5
10	11.3215	35.8016	-107.4	0.0488363	0.782065	145	-70.4	-99.2	-64.3	-93.2	-173	-120	-163	-124	-96.6	-70.3
10	11.3767	35.9762	-107.85	0.0479468	0.786503	150	-69.5	-98.6	-64.5	-95.7	-173	-120	-165	-124	-96.6	-71.6
10	11.398	36.0436	-108.33	0.0534546	0.761945	155	-69.8	-98.4	-65.1	-97.8	-174	-120	-166	-123	-97.1	-72.1
10	11.589	36.6478	-108.12	0.0518076	0.768602	160	-66.7	-97.4	-66.6	-97.7	-175	-118	-169	-121	-96	-73.8
10	11.5279	36.4544	-107.64	0.0602929	0.733094	165	-66.1	-97.3	-66.9	-97.4	-172	-117	-170	-122	-94.7	-73
10	11.5788	36.6155	-106.17	0.054075	0.759675	170	-64.8	-95.2	-66.8	-97.7	-170	-115	-171	-118	-92.8	-70.4
10	11.7182	37.0562	-105.37	0.0655722	0.711686	175	-63.1	-93.2	-66	-97.7	-172	-112	-171	-115	-91.8	-71.9
10	11.8707	37.5385	-101.18	0.0680634	0.704261	185	-56.8	-86.7	-64.4	-95.6	-168	-108	-170	-107	-86	-69.3
10	11.8327	37.4184	-98.83	0.0670327	0.708631	190	-52.7	-83.3	-63.4	-94	-165	-106	-168	-103	-84.2	-68.7
10	11.7585	37.1836	-95.45	0.0707235	0.69443	195	-48.8	-77.8	-61.7	-91.5	-160	-102	-166	-98.1	-81.2	-67.4
10	11.8512	37.4768	-92.32	0.0712323	0.695782	200	-44.3	-73.6	-60.2	-89.9	-157	-98.8	-164	-93.7	-76.5	-65.2
10	11.7684	37.215	-84.2	0.0782426	0.678819	210	-36.1	-60.7	-55	-84.7	-146	-90.4	-158	-82.6	-68	-60.5
10	11.5509	36.527	-75.92	0.0851414	0.66895	220	-26	-49.4	-51.2	-79.8	-136	-82.2	-148	-70.7	-59.2	-56.7
10	11.3851	36.0029	-65.07	0.0931242	0.675935	230	-13.5	-35.5	-44.6	-71.9	-121	-72.1	-137	-58.7	-47.4	-49
10	10.8515	34.3155	-47.43	0.138847	0.645192	245	3.5	-10.6	-33.5	-60.1	-97.7	-53.7	-114	-36.8	-29.2	-42.2
10	10.3099	32.6026	-36.436	0.136476	0.715945	255	14.5	1.44	-27.1	-51.1	-80.7	-42.8	-98.3	-26.2	-17.3	-36.8
10	9.74729	30.8236	-22.494	0.332072	0.629473	265	27.1	17.6	-18.3	-40.7	-60.5	-29.4	-77.8	-10.1	-4.04	-28.8
10	8.78769	27.7891	-2.364	-7.6981	0.636003	280	42.9	38.5	-6.61	-27.1	-28.1	-8.93	-45.6	11.1	17.5	-17.3
10	7.9666	25.1926	17.272	-0.338112	0.620249	295	56.3	57.3	6.26	-12.5	4.81	11	-10.9	32.3	36.2	-8.05
10	7.33982	23.2105	40.158	-0.149849	0.656558	315	69.6	73.2	21.5	4.56	48.9	34	30.4	53.8	58.4	7.22
10	8.88136	28.0853	63.89	-0.0879844	0.727725	345	80.1	88	32.1	19.4	97.9	63.1	79.2	79.8	81.3	18
10	10.1426	32.0737	81.61	-0.0764834	0.727617	365	88.9	99.8	44.1	33.5	126	81	114	100	97.8	31
10	11.6309	36.7801	93.57	-0.0726093	0.720395	385	93.7	104	49.3	44.2	151	94.1	139	113	109	38.4
10	12.3412	39.0263	93.58	-0.0841437	0.692114	400	89.3	101	46.7	44.1	157	97	144	113	108	35.7
10	13.9987	44.2678	113.81	-0.0369971	0.844713	425	107	121	62	55.8	183	115	180	136	125	53.3
10	15.3652	48.5891	131.69	-0.0360898	0.834258	450	122	137	72.5	71.2	208	134	206	159	140	67.2
10	16.1534	51.0814	141.12	-0.0338558	0.840114	475	130	146	79.7	78.7	221	144	221	169	149	72.8
10	16.9828	53.7042	150.39	-0.0263132	0.873566	500	142	157	84.1	84.5	233	155	234	181	155	78.3
10	17.7267	56.0568	159.17	-0.013293	0.934923	525	153	170	88.1	89.3	243	164	247	190	163	84.3
10	18.3958	58.1725	164.81	-0.0102019	0.950365	550	162	179	91.6	91.5	249	169	256	198	167	85
10	19.4499	61.5061	169.22	0.00307765	0.985618	575	166	191	90.9	87.3	256	177	263	206	168	87
10	20.4574	64.6919	190.4	0.00105097	0.99472	615	187	214	105	108	280	197	292	227	190	104
10	20.7726	65.6887	194.7	0.00514933	0.974055	625	191	219	107	111	285	201	298	233	194	108
10	21.2533	67.2087	204.7	0.0117936	0.939149	650	199	227	115	123	298	210	312	245	203	115
						frequency	power-pCa5	power-pCa5	power-pCa5	power-pCa5	power-pCa5	power-pCa5	power-pCa5	power-pCa5	power-pCa5	power-pCa5
10	0.0100742	0.0318575	-0.08774	-0.06463	0.698142	0.5	-0.0671	-0.0779	-0.0386	-0.0596	-0.129	-0.0921	-0.14	-0.122	-0.0913	-0.0598
10	0.0219521	0.0694187	-0.1928	-0.00774994	0.962448	1	-0.147	-0.171	-0.107	-0.13	-0.279	-0.201	-0.321	-0.267	-0.181	-0.124
10	0.0583841	0.184627	-0.522	0.00576369	0.970766	2.5	-0.4	-0.461	-0.293	-0.344	-0.751	-0.536	-0.849	-0.729	-0.524	-0.333
10	0.116066	0.367032	-1.044	0.0334031	0.826226	5	-0.779	-0.912	-0.609	-0.713	-1.43	-1.02	-1.75	-1.49	-1.03	-0.707
10	0.171117	0.541119	-1.4604	0.0496842	0.741287	7.5	-1.07	-1.23	-0.87	-0.99	-1.95	-1.38	-2.54	-2.17	-1.43	-0.974
10	0.211153	0.667724	-1.808	0.0751793	0.606892	10	-1.29	-1.5	-1.14	-1.25	-2.27	-1.64	-3.22	-2.72	-1.76	-1.29
10	0.284591	0.899956	-2.193	0.126545	0.422619	15	-1.53	-1.68	-1.32	-1.48	-2.46	-1.91	-4.22	-3.47	-2.15	-1.71
10	0.295273	0.933735	-1.977	0.106777	0.592495	20	-1.27	-1.16	-1.44	-1.57	-1.77	-1.51	-4.49	-2.68	-2.05	-1.83
10	0.352319	1.11413	-0.59697	1.76418	0.461704	30	-0.0347	0.299	-0.819	-0.543	1.17	0.528	-2.89	-1.54	-0.71	-1.43
10	0.598385	1.89226	2.3302	-0.312183	0.556194	40	2.06	3.33	0.544	1.41	6.59	4.43	0.52	2.02	2.25	0.148
10	1.05238	3.32792	6.726	-0.13929	0.666346	50	4.92	7.64	2.86	4.72	14.4	9.78	6.38	7.64	6.49	2.43
10	2.32705	7.35878	19.226	-0.0335984	0.881618	70	13.7	19.4	9.26	14.1	34.5	24.5	24.2	23.8	18.4	10.4
10	2.65606	8.39919	22.96	-0.0128094	0.952113	75	16.3	22.9	12	17.3	40.3	28.7	29.3	28.3	21.8	12.7
10	3.02259	9.55826	26.74	0.00149701	0.994149	80	18.8	26	14	20.5	46.3	33	34.9	32.8	25.4	15.7
10	3.42699	10.8371	30.59	0.00688863	0.972259	85	21.2	29.3	16	23.9	52.1	37	41	38	29.4	18
10	3.81741	12.0717	34.5	0.0169541	0.930228	90	24.2	33.5	19	27.4	57.8	42	46.7	42.6	32.9	18.9
10	4.07124	12.8744	38.72	0.029882	0.872824	95	26.7	37.5	21.4	31	64	46.5	52.1	47	36.4	24.6
10	4.44933	14.07	42.62	0.0312165	0.864948	100	29.5	40.6	23.6	34.6	69.9	50.7	58.1	51.7	40.4	27.1
10	4.80542	15.1961	46.74	0.0321739	0.85726	105	32.5	44.7	26	38.3	76.2	55.1	64.4	55.8	43.8	30.6
10	5.20774	16.4683	50.32	0.0349813	0.845476	110	34.2	47.8	28.6	41.8	81.5	58.8	71.1	60.1	46.8	32.5
10	5.55009	17.5509	54.31	0.0316095	0.857738	115	37.1	51.6	31.1	45.3	87.6	63.8	76.1	64.7	50.5	35.3
10	6.71704	21.2411	66.16	0.0429211	0.806187	130	44.2	61.6	38.9	56.2	106	75.1	96.1	77.5	61	45
10	7.64908	24.1885	72.65	0.0397277	0.822672	140	48.3	66.8	43.1	63.6	118	81.6	108	84.8	65.9	46.4
10	8.05781	25.481	76.49	0.0483363	0.784554	145	50.1	70.6	45.8	66.3	123	85.8	116	88.5	68.8	50
10	8.39021	26.5322	79.44	0.0496678	0.778432	150	51.2	72.6	47.5	70.5	128	88.1	121	91.7	71.1	52.7
10	8.6818	27.4543	82.41	0.0542157	0.758866	155	53.1	74.9	49.5	74.4	132	91.1	127	93.4	73.8	54.9
10	9.03956	28.5856	84.84	0.0521255	0.76669	160	52.4	76.5	52.3	76.8	137	92.6	132	95.4	75.4	58
10	9.38761	29.6862	87.26	0.0598407	0.735778	165	53.6	78.8	54.2	78.9	140	94.6	138	98.7	76.7	59.1
10	9.63537	30.4697	88.54	0.0538158	0.760702	170	54.1	79.4	55.7	81.5	142	96.2	142	98.4	77.4	58.7
10	10.0888	31.9035	90.57	0.0658037	0.710991	175	54.2	80	56.7	83.9	148	96.4	147	98.9	78.8	61.8
10	10.7822	34.0962	91.9	0.068655	0.702075	185	51.6	78.7	58.5	86.8	152	98	155	97.3	78.1	63
10	11.0589	34.9713	92.21	0.0685323	0.702605	190	49.2	77.7	59.1	87.7	154	99	157	95.8	78.5	64.1
10	11.3092	35.7628	91.51	0.0723546	0.688514	195	46.8	74.5	59	87.6	154	98.1	159	93.9	77.7	64.5
10	11.6264	36.7659	90.63	0.0702416	0.700085	200	43.5	72.3	59.1	88.3	154	97	161	92	75.1	64
10	12.1667	38.4745	86.87	0.0782297	0.679576	210	37.2	62.6	56.7	87.4	151	93.2	163	85.2	70.1	62.3
10	12.495	39.5126	82.01	0.0849117	0.67018	220	28	53.4	55.3	86.2	147	88.8	160	76.3	63.9	61.2
10	12.8906	40.7635	73.55	0.0940992	0.673156	230	15.3	40.1	50.3	81.2	137	81.4	155	66.3	53.5	55.4
10	13.1248	41.5043	57.199	0.141723	0.63942	245	-4.21	12.8	40.3	72.3	118	64.5	138	44.3	35.2	50.8
10	12.9001	40.7936	45.58	0.135745	0.717354	255	-18.1	-1.8	33.9	63.9	101	53.5	123	32.7	21.6	46.1
10	12.6659	40.0532	29.245	0.331998	0.629513	265	-35.2	-22.9	23.8	52.9	78.7	38.3	101	13.1	5.25	37.5
10	12.0771	38.1912	3.259	-7.74071	0.635574	280	-59	-52.9	9.09	37.2	38.6	12.3	62.7	-15.2	-24	23.8
10	11.5451	36.5088	-24.993	-0.338811	0.619646	295	-81.6	-83	-9.06	18.2	-6.97	-15.9	15.8	-46.7	-52.4	11.7
10	11.3552	35.9082	-62.116	-0.149189	0.658026	315	-108	-113	-33.2	-7.06	-75.6	-52.6	-47	-83.2	-90.3	-11.2
10	15.0561	47.6115	-108.27	-0.0881158	0.727566	345	-136	-149	-54.4	-32.8	-166	-107	-134	-135	-138	-30.5
10	18.1435	57.3749	-146.16	-0.0769686	0.725925	365	-159	-179	-79	-60.1	-225	-145	-204	-180	-175	-55.5
10	22.0484	69.7231	-177.13	-0.0707945	0.727329	385	-177	-197	-93.2	-83.6	-286	-178	-263	-214	-207	-72.5
10	24.2024	76.5346	-183.63	-0.0854924	0.687821	400	-175	-198	-91.7	-86.5	-308	-190	-282	-222	-213	-70.1
10	29.3305	92.7511	-237.2	-0.038048	0.84066	425	-222	-251	-129	-116	-383	-239	-376	-284	-261	-111
10	33.9444	107.342	-290.5	-0.0378251	0.826606	450	-269	-302	-160	-157	-458	-295	-456	-351	-309	-148
10	37.5957	118.888	-329	-0.0337666	0.840187	475	-303	-340	-186	-184	-516	-336	-514	-394	-347	-170
10	41.7375	131.985	-368.8	-0.0259601	0.875334	500	-348	-384	-206	-207	-571	-380	-576	-443	-381	-192
10	45.668	144.415	-409.9	-0.0138098	0.932504	525	-393	-437	-227	-230	-626	-423	-636	-490	-420	-217
10	49.6153	156.897	-444.8	-0.010511	0.948853	550	-436	-484	-247	-247	-673	-457	-690	-533	-451	-230
10	54.9111	173.644	-477.9	0.00356357	0.983358	575	-469	-540	-257	-246	-724	-500	-742	-580	-475	-246
10	61.9226	195.816	-575.1	0.00191454	0.990426	615	-565	-646	-316	-327	-846	-596	-883	-686	-573	-313
10	63.6695	201.341	-597.4	0.00553924	0.972125	625	-586	-671	-329	-341	-873	-618	-915	-715	-595	-331
10	67.9914	215.008	-652.8	0.0115554	0.940524	650	-634	-724	-366	-391	-951	-669	-997	-782	-647	-367
n	s.e.m.	standev	mean	%diff v WT	t-test v WT	....M305L.... Km88 null line (DS 2501: w/w; +/+; ry Km88 es/[same]) virgins crossed with males of Act88F-M305L (w/w; w+, Act88F-M305L/[same]; +/+) males. Everything raised at regular 25degC. Female flies aged 2-3 days before traditional dissection. IFM fibers on rig 1 at 15degC, pCa versus power and trapezoid for SA and SD.	11/14/17a1	11/15/17a1	11/15/17b1	11/18/17a1	11/18/17b1	11/20/17a1	11/21/17a1	11/25/17a1	11/26/17a1	11/29/17a1
						see WT tab for: hover on cells for descriptions/instructions
						max power-pCa	2.02	2.04	2.06	2.08	2.1	2.12	2.14	2.16	2.18	2.2	2.22	2.24	2.26	2.28	2.3	2.32	2.34	2.36	2.38	2.4
10	45.9981	145.459	175.792	1		sum of residuals	71.0072	195.758	65.1327	295.134	186.504	463.901	358.935	75.7761	34.9419	10.832
10	0.457165	1.44568	15.9	1		number of points fitted	16	12	16	17	16	17	17	17	15	16
10	0.430131	1.36019	-0.76848	1		min (power at ~ pCa 8)	-0.910372	-1.27141	0.0856206	0.601778	0.633487	0.107357	-4.14693	-0.543217	-1.88734	-0.353767
10	10.3389	32.6944	69.0831	1		max (power at ~ pCa 5)	97.2397	51.6375	53.3975	135.29	38.0311	114.407	64.5048	54.7626	48.3995	33.1616
10	0.0331894	0.104954	6.30421	1		pCa50	6.37092	6.45801	6.35742	6.21699	6.32608	6.26635	6.41157	6.07756	6.33102	6.22621
10	0.642779	2.03264	3.94235	1		hill slope	4.05075	4.83926	2.11377	2.6691	9.57304	2.3679	3.22575	3.81612	3.06874	3.69909
10	10.2519	32.4195	69.8516	1		max-min (net max power, ~ pCa 5-8)	98.1501	52.9089	53.3119	134.689	37.3976	114.299	68.6517	55.3059	50.2869	33.5154
10	0.394968	1.249	15.2	1		pCa 5 (run #)	14	15	16	14	15	16	16	18	14	14
10	10.1239	32.0145	87.46	1		max power (W/m^3, initial pCa 5, "Pmax")	109	68.7	74.6	153	51.1	128	100	70.6	64	55.6
10	3.86005	12.2066	191	1		fmax (Hz, initial pCa 5, frequency of max power)	190	195	190	175	170	185	190	210	210	195
10	15.9844	50.5471	238.7	1		Elastic Modulus at fmax (kN/m^2, initial pCa 5, "Ee")	253	212	263	349	153	263	267	216	220	191
10	12.1304	38.3596	-94.56	1		Viscous Modulus at fmax (kN/m^2, initial pCa 5)	-117	-71.8	-80	-178	-61.2	-141	-108	-68.5	-62	-58.1
10	19.0668	60.2944	257.7	1		Dynamic Amplitude at fmax (kN/m^2, initial pCa 5, "C. stiff")	279	224	275	392	165	299	288	227	229	199
10	0.0647947	0.204899	0.5098	1		max work per cycle (J/m^3)	0.61	0.378	0.443	0.907	0.311	0.813	0.612	0.386	0.328	0.31
10	3.46771	10.9659	156.5	1		fw,max (Hz, initial pCa 5, frequency of max work, "fEv")	165	170	145	155	145	140	150	160	175	160
10	19.9028	62.9381	276.7	1		Elastic Modulus at fw,max (kN/m^2, initial pCa 5)	281	232	313	400	172	339	313	254	244	219
10	13.2317	41.8423	-103.93	1		Viscous Modulus at fw,max (kN/m^2, initial pCa 5, "-Ev")	-124	-77	-90.3	-185	-63.4	-166	-125	-78.7	-66.8	-63.1
10	22.9665	72.6265	296.3	1		Dynamic Amplitude at fw,max (kN/m^2, initial pCa 5)	307	245	325	441	184	377	337	266	253	228
10	22.5909	71.4387	238.819	1		A (kN/m^2, truncated)	244.59	199.86	268.45	397.8	146.35	300.24	273.93	212.71	182.09	162.17
10	0.00250736	0.00792896	0.09656	1		k (unitless, truncated)	0.1005	0.0856	0.0866	0.0877	0.1015	0.0995	0.0967	0.092	0.1101	0.1054
10	149.404	472.457	1413.7	1		B (kN/m^2, truncated)	1224.7	649.51	1658	2319.8	968.59	1962.4	1080.6	1189.4	1680.5	1403.5
10	8.08213	25.5579	274.441	1		b (Hz, truncated)	273.5	280.07	271.17	248.96	254.33	252.32	239.58	294.04	318.42	312.02
10	50.7815	160.585	1724.36	1		2pib	1718.45	1759.73	1703.81	1564.26	1598	1585.37	1505.33	1847.51	2000.69	1960.48
10	145.13	458.94	1366.44	1		C (kN/m^2, truncated)	1128.9	662.99	1653.6	2285.9	940.39	1811.9	993.02	1181.8	1637.8	1368.1
10	21.7848	68.8896	443.383	1		c (Hz, truncated)	476.86	623.22	394.64	397.84	385.43	381.12	470.33	464.82	422.13	417.44
10	136.878	432.846	2785.86	1		2pic	2996.2	3915.81	2479.6	2499.7	2421.73	2394.65	2955.17	2920.55	2652.32	2622.85
						elastic-pCa	500 Hz	500 Hz	500 Hz	500 Hz	500 Hz	500 Hz	500 Hz	500 Hz	500 Hz	500 Hz
10	147.588	466.713	456.044	1		sum of residuals	901.612	56.1732	74.7414	1568.42	160.107	812.013	392.703	125.019	159.823	309.823
10	0.473286	1.49666	16.4	1		number of points fitted	17	12	17	17	16	17	17	17	17	17
10	11.3754	35.9721	176.974	1		min (elastic modulus at ~pCa 8)	182.07	157.673	215.914	251.408	121.188	186.414	194.355	154.437	166.125	140.153
10	26.3493	83.3238	320.706	1		max (elastic modulus at ~pCa 4)	320.256	249.431	344.092	499.734	202.467	403.213	367.295	294.823	289.643	236.106
10	0.0386312	0.122162	6.52775	1		pCa50	6.583	6.59205	6.7199	6.48223	6.47153	6.46564	6.47704	6.26108	6.54935	6.67568
10	0.256049	0.809698	-2.19747	1		hill slope	-3.6709	-3.32157	-1.23605	-1.61975	-2.83112	-1.5765	-2.61726	-1.93643	-1.77705	-1.38804
10	16.3428	51.6805	143.732	1		max-min (net elastic, ~ pCa 8 - 4)	138.186	91.758	128.178	248.326	81.279	216.799	172.94	140.386	123.518	95.9529
10	0	0	0				0	0	0	0	0	0	0	0	0	0
						elastic-pCa	650 Hz	650 Hz	650 Hz	650 Hz	650 Hz	650 Hz	650 Hz	650 Hz	650 Hz	650 Hz
10	99.1483	313.534	286.346	1		sum of residuals	1155.7	48.1659	96.5776	346.948	214.565	451.292	220.3	118.38	124.406	87.1247
10	0.473286	1.49666	16.4	1		number of points fitted	17	12	17	16	17	17	17	17	17	17
10	15.8738	50.1973	207.505	1		min (elastic modulus at ~pCa 8)	211.318	171.131	251.556	321.916	140.11	230.559	222.057	180.549	187.535	158.322
10	27.369	86.5484	328.265	1		max (elastic modulus at ~pCa 4)	320.893	259.71	353.797	517.757	210.52	413.543	375.969	300.209	291.788	238.467
10	0.0446552	0.141212	6.56407	1		pCa50	6.60767	6.59555	6.79714	6.58421	6.48364	6.47514	6.48187	6.27838	6.57573	6.76131
10	0.293396	0.927799	-2.1636	1		hill slope	-4.43086	-3.03327	-1.09395	-1.79104	-2.31826	-1.57029	-2.47229	-1.89583	-1.66393	-1.36625
10	12.8725	40.7063	120.76	1		max-min (net elastic, ~ pCa 8 - 4)	109.575	88.5793	102.241	195.841	70.4107	182.984	153.912	119.66	104.254	80.1453
						elastic-pCa	200 Hz	200 Hz	200 Hz	200 Hz	200 Hz	200 Hz	200 Hz	200 Hz	200 Hz	200 Hz
10	110.443	349.253	326.923	1		sum of residuals	1268.54	55.6007	43.4405	326.909	128.188	557.616	318.276	187.099	314.84	68.7222
10	0.474342	1.5	16.5	1		number of points fitted	17	12	17	17	17	17	17	17	17	17
10	13.5149	42.7378	204.102	1		min (elastic modulus at ~pCa 8)	231.787	198.836	221.362	294.166	123.058	215.023	212.246	186.633	198.169	159.746
10	24.1829	76.4732	293.868	1		max (elastic modulus at ~pCa 4)	289.969	241.907	311.372	458.429	178.817	366.737	340.072	269.893	267.928	213.554
10	0.0517067	0.163511	6.69183	1		pCa50	6.68327	6.73388	6.9993	6.69373	6.53146	6.62193	6.55709	6.4366	6.73402	6.92698
10	1.58281	5.00529	-4.45581	1		hill slope	-19.0986	-5.22637	-1.2959	-2.299	-4.16227	-1.91163	-3.05077	-3.15543	-2.56418	-1.79397
10	13.0023	41.117	89.7652	1		max-min (net elastic, ~ pCa 8 - 4)	58.1816	43.0713	90.0106	164.263	55.7584	151.714	127.826	83.2601	69.7591	53.8082
						elastic-pCa	450 Hz	450 Hz	450 Hz	450 Hz	450 Hz	450 Hz	450 Hz	450 Hz	450 Hz	450 Hz
10	111.472	352.507	394.942	1		sum of residuals	848.031	56.1252	71.5345	971.496	358.931	920.039	312.431	132.259	107.978	170.592
10	0.474342	1.5	16.5	1		number of points fitted	17	12	17	17	17	17	17	17	17	17
10	10.1195	32.0007	161.411	1		min (elastic modulus at ~pCa 8)	168.124	147.159	200.583	222.206	107.826	167.645	177.923	141.19	153.257	128.193
10	26.2097	82.8824	313.222	1		max (elastic modulus at ~pCa 4)	309.846	241.162	336.602	491.513	196.5	394.039	362.205	288.416	282.719	229.221
10	0.0372786	0.117885	6.51322	1		pCa50	6.57479	6.5966	6.68827	6.46497	6.45444	6.45375	6.47501	6.24974	6.53071	6.64389
10	0.241449	0.76353	-2.16621	1		hill slope	-3.71555	-3.17251	-1.27489	-1.54169	-2.57049	-1.58996	-2.502	-2.00395	-1.81208	-1.47903
10	17.6637	55.8577	151.812	1		max-min (net elastic, ~ pCa 8 - 4)	141.722	94.0034	136.018	269.307	88.6748	226.395	184.283	147.226	129.462	101.029
						pCa	power	power	power	power	power	power	power	power	power	power
10	0.00502204	0.0158811	-0.06164	1		8	-0.0611	-0.0402	-0.0593	-0.0918	-0.0381	-0.0763	-0.0756	-0.0618	-0.0639	-0.0483
10	0.675588	2.1364	0.9617	1		6.75	-0.0618	-0.043	6.49	3.57	-0.0447	-0.075	-0.0663	-0.0493	-0.0608	-0.0421
10	2.70311	8.548	6.40033	1		6.625	10.6	5.19	10.4	9.88	-0.0396	28.2	-0.0665	-0.0528	-0.0614	-0.0464
10	2.74352	8.67578	14.3817	1		6.5	18.1	18.4	22.1	26.9	3.97	18.1	21	-0.0534	12.2	3.1
10	5.22422	16.5204	27.4492	1		6.375	48.9	39.7	23.8	38.1	9.44	41.5	44.3	-0.0575	21.1	7.71
10	6.0008	18.9762	39.88	1		6.25	75.2	42.7	32.1	54.4	32.9	64.3	39.8	15.7	28.6	13.1
10	9.61342	30.4003	58.21	1		6.125	84.9	115	40.9	91.7	36.1	72.4	60.7	17.1	38.2	25.1
10	8.51891	26.9392	60.64	1		6	92	84.3	42	103	31.7	89.1	55.2	37.2	43.9	28
10	11.1857	35.3722	72.66	1		5.875	99.1	127	51.9	124	32.6	105	60.8	47.4	48.1	30.7
10	9.88376	31.2552	68.92	1		5.75	95.3	69.9	53.7	128	34	114	61.7	52.9	46.9	32.8
10	10.3137	32.6149	68.53	1		5.625	95.8	53.7	53.1	134	35	115	63.4	52.6	48.7	34
10	10.1645	32.143	68.94	1		5.5	96.8	50.5	52.7	134	41.9	114	63.9	54.3	48.3	33
10	10.2818	32.514	70.12	1		5.375	97.9	57.2	53.7	137	40.9	114	64.7	54.6	47.6	33.6
10	10.2799	32.508	73.18	1		5.25	98.8	88	52.4	136	42.1	114	65.2	54.8	47.7	32.8
10	10.274	32.4892	70.46	1		5	99.5	57.7	51.8	138	41.8	112	66.2	55.3	49.1	33.2
10	10.5463	33.3502	74.41	1		4.5	96.9	103	51.2	137	43.2	112	66.5	55.2	46.4	32.7
10	9.95758	31.4886	67.6	1		4	64.4	99.9	47.2	124	34.3	110	71	53.6	43.8	27.8
						pCa	elastic-500Hz	elastic-500Hz	elastic-500Hz	elastic-500Hz	elastic-500Hz	elastic-500Hz	elastic-500Hz	elastic-500Hz	elastic-500Hz	elastic-500Hz
10	26.2436	82.9894	319.6	1		8	316	249	341	500	203	401	365	296	290	235
10	23.1019	73.0548	285	1		6.75	306	230	280	430	190	361	341	277	247	188
10	20.5211	64.8935	265.8	1		6.625	250	207	275	408	180	305	324	272	244	193
10	19.3676	61.2457	246.4	1		6.5	234	190	258	374	167	309	280	261	218	173
10	18.7645	59.3384	227.5	1		6.375	196	170	254	361	153	273	248	245	208	167
10	17.3872	54.9833	213.8	1		6.25	197	166	244	334	130	254	238	217	197	161
10	14.71	46.5172	201.5	1		6.125	195	163	233	295	127	242	217	209	183	151
10	13.4851	42.6438	192.9	1		6	191	162	231	283	128	224	200	187	176	147
10	12.025	38.0264	185.7	1		5.875	185	160	225	266	129	207	196	172	172	145
10	12.1359	38.3771	183	1		5.75	182	158	222	265	125	196	201	167	171	143
10	11.8636	37.5159	183.4	1		5.625	182	156	221	264	124	194	204	163	170	156
10	11.8256	37.3957	179.6	1		5.5	180	159	219	259	121	193	194	162	167	142
10	12.0814	38.2047	179	1		5.375	180	157	221	260	120	191	193	159	168	141
10	12.0084	37.9738	177.7	1		5.25	181	158	221	257	120	190	192	157	162	139
10	13.1425	41.5601	178.6	1		5	182	154	216	273	117	189	194	155	166	140
10	11.8651	37.5207	176	1		4.5	180	153	214	256	118	188	192	153	166	140
10	10.7824	34.0969	170	1		4	167	145	217	225	108	185	190	152	172	139
						pCa	viscous-500Hz	viscous-500Hz	viscous-500Hz	viscous-500Hz	viscous-500Hz	viscous-500Hz	viscous-500Hz	viscous-500Hz	viscous-500Hz	viscous-500Hz
10	2.99247	9.46303	56.89	1		8	50.7	64.1	63.1	79.3	50.2	56.6	58	51.4	51	44.5
10	5.34201	16.8929	66.29	1		6.75	51.8	69.2	88.2	104	49.5	70.5	61.2	52.8	64.3	51.4
10	5.96622	18.8669	71.04	1		6.625	65.4	72.9	91.8	108	53.1	91.5	64.4	50.3	63.2	49.8
10	6.00768	18.998	76.35	1		6.5	68.2	76.9	98	118	58.7	82.3	80.9	53.4	71.2	55.9
10	6.06748	19.1871	82.42	1		6.375	79.9	82.2	99.5	121	62.7	93.6	94.8	59.1	73.6	57.8
10	5.9976	18.9661	89.06	1		6.25	86.9	82.9	108	131	81.4	101	89.2	69.7	79	61.5
10	7.861	24.8587	94.58	1		6.125	93.3	70.8	108	156	82	105	105	70.5	85.6	69.6
10	8.6681	27.4109	97.29	1		6	96.4	67.6	114	166	76.4	112	97.1	80.3	91.4	71.7
10	10.7955	34.1385	103.48	1		5.875	104	57.5	124	187	74.6	121	105	88.4	96.8	76.5
10	10.8226	34.224	105.52	1		5.75	98.5	70.2	129	190	73.8	128	106	89.4	93.1	77.2
10	11.445	36.1923	106.8	1		5.625	96.4	68.9	125	199	74.9	127	115	90.3	91.7	79.8
10	11.1061	35.1206	104.92	1		5.5	95.8	66.4	123	196	83	125	103	91.7	89.4	75.9
10	11.5758	36.606	104.6	1		5.375	95.5	63.1	129	198	82	124	102	90.6	86.5	75.3
10	12.1339	38.3709	100.86	1		5.25	91.9	43.8	128	194	83.2	122	100	88.8	84.2	72.7
10	11.0894	35.0679	101.71	1		5	85.3	67.9	123	193	78.2	120	102	88.8	84.6	74.3
10	13.4495	42.5311	94.74	1		4.5	88.6	10.9	121	189	81	118	98.2	85.4	81.8	73.5
10	12.868	40.6923	87.011	1		4	72.3	-4.89	122	161	73.7	115	93	82.9	79.2	75.9
						frequency	elastic-pCa5	elastic-pCa5	elastic-pCa5	elastic-pCa5	elastic-pCa5	elastic-pCa5	elastic-pCa5	elastic-pCa5	elastic-pCa5	elastic-pCa5
10	23.967	75.7902	273.2	1		0.5	286	232	301	436	174	345	316	238	209	195
10	25.5094	80.6678	283.9	1		1	293	237	313	460	178	360	327	250	219	202
10	28.0046	88.5582	305.2	1		2.5	316	250	335	500	190	389	350	268	243	211
10	29.791	94.2075	325.5	1		5	337	263	356	535	205	414	371	288	258	228
10	31.2715	98.8891	337.5	1		7.5	349	270	370	557	211	430	387	296	271	234
10	31.9517	101.04	346.1	1		10	358	276	379	571	217	440	396	304	280	240
10	32.7636	103.608	358.2	1		15	372	284	391	588	223	456	408	316	292	252
10	33.1678	104.886	365	1		20	379	289	397	597	229	464	417	325	298	255
10	33.108	104.697	373.7	1		30	390	297	407	600	233	476	429	331	309	265
10	32.2803	102.079	376.2	1		40	395	301	406	593	236	477	435	335	316	268
10	31.0957	98.3334	374.5	1		50	397	304	402	579	234	473	434	334	317	271
10	28.2762	89.4171	363.3	1		70	390	304	389	544	227	452	420	326	310	271
10	27.6602	87.4691	359.4	1		75	387	302	385	535	224	446	414	324	309	268
10	27.0155	85.4304	355.2	1		80	382	300	380	527	221	439	409	319	306	269
10	26.5064	83.8206	350.9	1		85	378	299	374	519	218	433	404	316	302	266
10	25.7658	81.4786	345.8	1		90	372	296	370	509	214	425	396	311	300	265
10	25.4311	80.4201	341	1		95	367	292	364	503	210	418	390	307	297	262
10	24.8484	78.5776	336.6	1		100	363	290	359	495	207	411	383	303	296	259
10	24.3601	77.0335	331.8	1		105	356	287	357	488	203	403	375	300	292	257
10	23.9929	75.8723	326.3	1		110	351	282	349	481	199	396	368	295	289	253
10	23.3476	73.8315	321.1	1		115	344	278	344	472	195	387	361	292	288	250
10	21.8378	69.0572	304.9	1		130	326	266	331	448	183	358	341	279	276	241
10	20.5088	64.8544	293.1	1		140	313	256	316	429	177	339	327	270	270	234
10	20.154	63.7326	287.6	1		145	307	253	313	421	172	329	321	266	265	229
10	19.3898	61.3159	281.4	1		150	300	247	307	409	168	319	313	263	263	225
10	18.8362	59.5654	276.6	1		155	294	244	303	400	165	311	308	259	260	222
10	18.1699	57.4582	270.6	1		160	287	240	297	388	160	303	301	254	257	219
10	17.5004	55.3411	264.6	1		165	281	235	292	375	156	294	295	251	254	213
10	16.8849	53.3948	259.7	1		170	275	232	287	365	153	287	290	247	250	211
10	16.0613	50.7903	252.5	1		175	267	226	280	349	148	278	284	242	244	207
10	14.874	47.0357	242.2	1		185	258	219	269	326	140	263	272	236	239	200
10	14.346	45.3662	237.1	1		190	253	215	263	315	137	257	267	233	236	195
10	13.8355	43.7516	231	1		195	246	212	256	302	131	249	262	229	232	191
10	13.3042	42.0715	225.7	1		200	240	208	253	291	128	242	255	225	228	187
10	12.4525	39.3783	215.5	1		210	230	202	241	271	120	229	245	216	220	181
10	11.8904	37.6007	205.7	1		220	221	194	231	255	115	218	235	209	211	168
10	11.105	35.1171	197.7	1		230	211	187	223	239	109	208	227	201	203	169
10	10.2438	32.3938	185.8	1		245	199	179	209	222	103	194	213	188	192	159
10	9.74726	30.8235	179.1	1		255	192	174	196	217	101	187	208	179	182	155
10	9.14899	28.9316	173.6	1		265	185	169	197	203	99	180	201	171	178	153
10	9.18265	29.0381	168.3	1		280	177	162	192	209	100	173	196	161	169	144
10	9.08097	28.7165	166.4	1		295	172	159	194	213	103	170	190	155	164	144
10	9.59917	30.3552	170.4	1		315	171	160	200	228	110	172	193	155	167	148
10	10.4568	33.0674	172.5	1		345	167	155	209	239	115	177	195	153	167	148
10	11.4337	36.1565	174.9	1		365	164	151	217	250	119	182	197	154	169	146
10	12.7839	40.4264	185.9	1		385	171	157	232	274	128	194	208	166	174	155
10	13.5788	42.94	190.6	1		400	177	156	236	289	132	200	208	174	174	160
10	13.8923	43.9313	181.2	1		425	159	140	237	271	123	201	203	160	170	148
10	15.5641	49.218	197.7	1		450	175	150	254	304	134	218	220	178	184	160
10	16.6074	52.5171	208.5	1		475	186	158	266	324	141	230	231	188	194	167
10	17.8326	56.3916	218.7	1		500	195	163	277	344	146	244	241	198	205	174
10	18.7955	59.4364	228.9	1		525	206	170	286	364	155	257	252	207	210	182
10	19.7135	62.3397	238.6	1		550	215	176	299	380	161	268	262	217	219	189
10	20.5748	65.0634	241.6	1		575	219	176	303	387	160	278	269	217	217	190
10	22.8055	72.1172	253.9	1		615	227	179	321	418	171	295	279	229	227	193
10	23.1259	73.1306	256.9	1		625	229	181	324	423	172	300	283	231	230	196
10	24.0102	75.9269	267.9	1		650	239	187	336	442	183	313	294	242	236	207
						frequency	viscous-pCa5	viscous-pCa5	viscous-pCa5	viscous-pCa5	viscous-pCa5	viscous-pCa5	viscous-pCa5	viscous-pCa5	viscous-pCa5	viscous-pCa5
10	4.01449	12.6949	38.12	1		0.5	41.4	24.9	39.9	65.9	21.5	49.6	45	33.8	33.6	25.6
10	4.11306	13.0066	39.61	1		1	40.4	25.7	42.2	68.5	24.3	52.2	45.9	35.8	35.3	25.8
10	4.04116	12.7793	42.3	1		2.5	43.1	27.9	45.2	71.3	27.7	54	47.6	37.8	39	29.4
10	3.60861	11.4114	41.16	1		5	42.8	27.9	43.2	65.9	26.8	52.6	46.6	36.2	39	30.6
10	2.8326	8.95748	37.74	1		7.5	40.1	27.1	39.3	55.5	25.5	47.3	42.6	33.8	37.7	28.5
10	2.20352	6.96813	34.19	1		10	37.4	24.5	34.9	46.9	23.1	41.3	37.3	32.2	35.6	28.7
10	1.36376	4.3126	26.25	1		15	28.7	21.3	26	27.6	16.7	29.7	31	23.8	30.9	26.8
10	1.89725	5.99962	18.097	1		20	22.4	17.4	18.1	6.17	10.8	17	22.2	16.7	28.8	21.4
10	4.1499	13.1231	0.256	1		30	5.67	8.9	-3.08	-34	1.2	-8.81	1.07	5.91	13.4	12.3
10	6.24123	19.7365	-16.254	1		40	-10.6	-1.04	-18.2	-65.7	-10.5	-34.9	-19.2	-7.76	1.17	4.19
10	7.77627	24.5907	-31.532	1		50	-27.6	-11.4	-33.1	-90.4	-19.9	-57.6	-39	-21.8	-9.98	-4.54
10	9.91853	31.3651	-57.85	1		70	-60.7	-29.5	-57.5	-125	-37.5	-97.1	-75	-44.3	-30.9	-21
10	10.2575	32.4372	-63.2	1		75	-66.4	-34.4	-60.2	-131	-42.4	-106	-82.5	-48.5	-35.7	-24.9
10	10.4826	33.1489	-68.01	1		80	-73.7	-39.9	-65	-136	-44.6	-112	-88.8	-52.4	-38.4	-29.3
10	10.7773	34.0807	-72.81	1		85	-80.3	-44	-69.5	-141	-48	-119	-95.3	-56	-41.8	-33.2
10	11.0548	34.9583	-76.77	1		90	-86.5	-48.4	-68.5	-145	-51.3	-126	-101	-60.3	-43	-37.7
10	11.3103	35.7664	-80.55	1		95	-91.8	-51.9	-73	-149	-53.3	-132	-105	-63.3	-45.6	-40.6
10	11.5893	36.6485	-84.22	1		100	-96.9	-56	-75.6	-153	-55.1	-138	-110	-65.1	-49	-43.5
10	11.6873	36.9586	-87.81	1		105	-102	-59.2	-80	-155	-57.3	-144	-113	-69.2	-51.8	-46.6
10	11.9775	37.8761	-90.03	1		110	-105	-62.3	-79.9	-158	-58.3	-149	-116	-69.9	-53.4	-48.5
10	12.1109	38.2981	-93.14	1		115	-109	-65.3	-83.6	-162	-59.4	-153	-118	-73	-55.9	-52.2
10	12.7971	40.4679	-99.3	1		130	-117	-71.7	-88.7	-172	-62.9	-164	-123	-76.4	-59.6	-57.7
10	13.0951	41.4102	-101.62	1		140	-121	-74.6	-88.9	-179	-63	-166	-123	-77.9	-62.3	-60.5
10	13.0783	41.3571	-102.28	1		145	-122	-75.3	-90.3	-181	-63.4	-165	-123	-77.8	-64.5	-60.5
10	13.1998	41.7413	-102.8	1		150	-122	-76.3	-89.2	-184	-62.3	-164	-125	-77.9	-65.9	-61.4
10	13.1427	41.5608	-102.69	1		155	-123	-76.5	-89.7	-185	-61.8	-162	-123	-78.4	-65.5	-62
10	12.9013	40.7975	-102.66	1		160	-124	-76.9	-88.9	-184	-62.7	-160	-122	-78.7	-66.3	-63.1
10	12.8406	40.6056	-101.34	1		165	-124	-76.9	-88.1	-184	-60.4	-156	-119	-77.1	-66.2	-61.7
10	12.5481	39.6805	-100.58	1		170	-123	-77	-86.8	-182	-61.2	-153	-118	-77.4	-65.7	-61.7
10	12.1811	38.5201	-98.68	1		175	-121	-75.3	-85.9	-178	-59.1	-149	-115	-76	-66.8	-60.7
10	11.2903	35.7031	-94.52	1		185	-117	-74	-80.9	-167	-55.1	-141	-110	-74.5	-66.1	-59.6
10	10.7944	34.1348	-92.42	1		190	-117	-72	-80	-160	-52.3	-136	-108	-74.2	-65.3	-59.4
10	10.0895	31.9056	-88.93	1		195	-113	-71.8	-77.1	-151	-49.4	-130	-103	-72.2	-63.7	-58.1
10	9.45509	29.8996	-85.97	1		200	-111	-70	-73.5	-141	-46.6	-125	-101	-71.4	-63.6	-56.6
10	8.10674	25.6358	-77.86	1		210	-104	-65.9	-65.1	-119	-38.7	-112	-91.4	-68.5	-62	-52
10	7.04728	22.2855	-69.72	1		220	-98.2	-60.8	-56.1	-96.9	-30.9	-100	-82.2	-65	-57.2	-49.9
10	6.12268	19.3616	-59.28	1		230	-88.5	-55.7	-44.8	-70.7	-20.5	-84.6	-70.9	-60	-52.5	-44.6
10	6.15378	19.46	-41.272	1		245	-74.9	-47.2	-23.7	-26.9	-4.82	-61.8	-53.5	-49.6	-40.7	-29.6
10	6.0349	19.084	-31.781	1		255	-64.2	-41.2	-14.5	-11.7	4.19	-46.6	-41.8	-41.9	-36.3	-23.8
10	7.63482	24.1434	-16.088	1		265	-52.6	-33.6	6.32	29	16.1	-28.9	-27.7	-31.1	-25.3	-13.1
10	9.01105	28.4954	4.0235	1		280	-34.5	-21.5	31.8	65.9	30.7	-3.02	-5.54	-14.1	-9.7	0.195
10	10.5551	33.378	24.3	1		295	-15	-7.13	53	105	43.9	23.4	14.4	4.4	7.93	13.1
10	11.5067	36.3874	46.663	1		315	8.09	8.74	77.9	137	56.4	53	40.3	28.3	29.4	27.5
10	13.0365	41.2252	69.77	1		345	32.2	20.4	106	171	67.3	85.7	67.3	52.6	52.2	43
10	14.1425	44.7226	88.1	1		365	52.7	37.4	121	202	75.9	107	87.3	72.7	68.3	56.7
10	14.2508	45.065	100.62	1		385	69.7	46.7	133	213	81.2	126	102	87.8	80.4	66.4
10	14.9403	47.2453	101.8	1		400	71.6	46	133	220	78.3	131	102	89.8	82.1	64.2
10	14.9499	47.2758	118.1	1		425	92.4	66.8	149	235	87.5	148	129	100	96.2	77.1
10	15.2211	48.1332	136.53	1		450	116	87	163	257	99.3	168	146	122	114	93
10	15.6988	49.644	145.98	1		475	128	97.8	170	271	105	178	158	130	122	100
10	16.3415	51.6763	154.4	1		500	139	106	179	284	110	189	167	137	127	106
10	16.7726	53.0397	161.3	1		525	147	112	184	295	117	196	176	143	132	111
10	17.5141	55.3846	166.5	1		550	154	117	192	306	120	201	182	147	133	113
10	18.7105	59.1676	168.7	1		575	156	115	195	318	123	207	184	146	132	111
10	19.5217	61.733	190.2	1		615	178	140	215	350	141	224	205	167	149	133
10	19.9003	62.9302	193.7	1		625	183	142	215	358	144	228	208	170	152	137
10	20.3308	64.2916	202.3	1		650	196	150	222	370	148	236	219	177	159	146
						frequency	power-pCa5	power-pCa5	power-pCa5	power-pCa5	power-pCa5	power-pCa5	power-pCa5	power-pCa5	power-pCa5	power-pCa5
10	0.00987439	0.0312256	-0.0936	1		0.5	-0.102	-0.0611	-0.0979	-0.162	-0.0528	-0.122	-0.11	-0.0829	-0.0825	-0.0628
10	0.0201634	0.0637621	-0.1943	1		1	-0.198	-0.126	-0.207	-0.336	-0.119	-0.256	-0.225	-0.176	-0.173	-0.127
10	0.0495691	0.156751	-0.519	1		2.5	-0.528	-0.343	-0.555	-0.875	-0.34	-0.662	-0.584	-0.464	-0.479	-0.36
10	0.0886886	0.280458	-1.0097	1		5	-1.05	-0.685	-1.06	-1.62	-0.658	-1.29	-1.14	-0.887	-0.957	-0.75
10	0.104166	0.329401	-1.3896	1		7.5	-1.48	-0.997	-1.45	-2.04	-0.939	-1.74	-1.57	-1.24	-1.39	-1.05
10	0.108324	0.342551	-1.677	1		10	-1.83	-1.2	-1.71	-2.3	-1.13	-2.03	-1.83	-1.58	-1.75	-1.41
10	0.100288	0.317137	-1.932	1		15	-2.12	-1.57	-1.91	-2.03	-1.23	-2.19	-2.28	-1.75	-2.27	-1.97
10	0.185838	0.58767	-1.7766	1		20	-2.2	-1.71	-1.78	-0.606	-1.06	-1.67	-2.18	-1.64	-2.82	-2.1
10	0.611593	1.93403	-0.0374	1		30	-0.835	-1.31	0.454	5.01	-0.176	1.3	-0.157	-0.87	-1.98	-1.81
10	1.22537	3.87496	3.1922	1		40	2.08	0.204	3.58	12.9	2.07	6.85	3.77	1.52	-0.229	-0.823
10	1.90842	6.03494	7.733	1		50	6.78	2.8	8.11	22.2	4.87	14.1	9.56	5.35	2.45	1.11
10	3.40766	10.776	19.883	1		70	20.9	10.1	19.8	42.9	12.9	33.4	25.8	15.2	10.6	7.23
10	3.76958	11.9204	23.256	1		75	24.4	12.7	22.2	48.2	15.6	38.9	30.4	17.9	13.1	9.16
10	4.11181	13.0027	26.7	1		80	28.9	15.7	25.5	53.4	17.5	43.9	34.9	20.6	15.1	11.5
10	4.4917	14.204	30.38	1		85	33.5	18.4	29	58.8	20	49.6	39.8	23.4	17.4	13.9
10	4.88149	15.4366	33.92	1		90	38.2	21.4	30.2	64	22.7	55.7	44.7	26.6	19	16.7
10	5.27169	16.6706	37.58	1		95	42.8	24.2	34.1	69.3	24.9	61.7	49.1	29.5	21.3	18.9
10	5.66497	17.9142	41.31	1		100	47.5	27.5	37.1	74.9	27.1	67.5	54.1	32	24	21.4
10	6.01013	19.0057	45.26	1		105	52.6	30.5	41.3	79.8	29.6	74	58.4	35.7	26.7	24
10	6.46361	20.4397	48.59	1		110	56.7	33.7	43.1	85.3	31.5	80.5	62.4	37.7	28.8	26.2
10	6.85072	21.6639	52.62	1		115	61.6	36.8	47.2	91.5	33.5	86.5	66.8	41.2	31.6	29.5
10	8.18988	25.8987	63.38	1		130	74.5	45.8	56.6	110	40.2	105	78.2	48.7	38	36.8
10	8.99318	28.4389	69.82	1		140	83	51.2	61.1	123	43.3	114	84.6	53.6	42.8	41.6
10	9.34752	29.5595	72.88	1		145	86.9	53.6	64.2	129	45.1	118	87.6	55.4	45.9	43.1
10	9.65053	30.5176	75.59	1		150	90.1	56.2	65.7	135	45.9	120	91.8	57.4	48.6	45.2
10	9.99684	31.6128	78.06	1		155	93.2	58.2	68.2	141	47	123	93.4	59.6	49.8	47.2
10	10.1258	32.0206	80.53	1		160	97	60.4	69.8	145	49.2	125	95.5	61.8	52.1	49.5
10	10.4322	32.9896	82.19	1		165	101	62.3	71.4	149	48.9	127	96.2	62.5	53.6	50
10	10.4787	33.1366	83.9	1		170	102	64.2	72.5	152	51.1	128	98.3	64.6	54.8	51.5
10	10.4721	33.1157	84.8	1		175	104	64.7	73.8	153	50.7	128	98.9	65.3	57.4	52.2
10	10.2676	32.4691	85.8	1		185	106	67.2	73.5	152	50	128	99.6	67.6	60	54.1
10	10.0471	31.7719	86.1	1		190	109	67.1	74.6	149	48.8	127	100	69.2	60.9	55.4
10	9.6699	30.5789	85.12	1		195	108	68.7	73.8	145	47.3	124	98.8	69.1	60.9	55.6
10	9.32808	29.498	84.48	1		200	109	68.7	72.1	139	45.7	123	99.1	70.1	62.5	55.6
10	8.3885	26.5268	80.33	1		210	107	67.9	67.1	123	39.9	116	94.2	70.6	64	53.6
10	7.62265	24.1049	75.33	1		220	106	65.7	60.6	105	33.4	108	88.8	70.2	61.8	53.8
10	6.90622	21.8394	66.94	1		230	99.9	62.9	50.6	79.9	23.2	95.5	80	67.7	59.3	50.4
10	7.40567	23.4188	49.629	1		245	90.1	56.7	28.5	32.4	5.79	74.4	64.4	59.6	48.9	35.5
10	7.55003	23.8753	39.786	1		255	80.3	51.5	18.2	14.7	-5.24	58.4	52.4	52.4	45.5	29.7
10	9.93297	31.4108	20.918	1		265	68.4	43.7	-8.22	-37.8	-20.9	37.6	36.1	40.4	32.9	17
10	12.3815	39.1538	-5.5298	1		280	47.4	29.5	-43.7	-90.6	-42.1	4.16	7.61	19.4	13.3	-0.268
10	15.2784	48.3147	-35.188	1		295	21.7	10.3	-76.7	-152	-63.6	-33.9	-20.9	-6.38	-11.5	-18.9
10	17.793	56.2663	-72.13	1		315	-12.5	-13.5	-120	-212	-87.2	-82	-62.3	-43.7	-45.5	-42.6
10	22.1191	69.9468	-118.25	1		345	-54.6	-34.5	-180	-290	-114	-145	-114	-89.1	-88.4	-72.9
10	25.348	80.1573	-157.86	1		365	-94.5	-67.1	-217	-362	-136	-192	-156	-130	-122	-102
10	26.9529	85.2325	-190.13	1		385	-132	-88.3	-251	-403	-154	-238	-192	-166	-152	-125
10	29.4242	93.0473	-200.03	1		400	-141	-90.3	-261	-433	-154	-258	-200	-176	-161	-126
10	31.1542	98.5182	-246.4	1		425	-193	-139	-311	-490	-183	-309	-268	-209	-201	-161
10	33.6589	106.439	-301.7	1		450	-257	-192	-359	-568	-219	-372	-323	-270	-252	-205
10	36.4977	115.416	-340.3	1		475	-299	-228	-395	-631	-244	-416	-367	-304	-285	-234
10	40.0236	126.566	-378.5	1		500	-341	-260	-438	-696	-269	-463	-410	-336	-312	-260
10	43.3403	137.054	-415.6	1		525	-379	-289	-473	-761	-301	-506	-454	-369	-339	-285
10	47.2959	149.563	-449.5	1		550	-415	-317	-518	-827	-323	-542	-491	-396	-360	-306
10	52.904	167.297	-476.2	1		575	-441	-324	-551	-899	-347	-583	-518	-413	-373	-313
10	59.3426	187.658	-574	1		615	-536	-421	-649	-1060	-426	-677	-619	-503	-449	-400
10	61.2594	193.719	-594.1	1		625	-561	-436	-661	-1100	-440	-698	-639	-520	-466	-420
10	64.9683	205.448	-645.3	1		650	-625	-477	-709	-1180	-471	-754	-700	-566	-506	-465

## Sheet: Fig 3C, Table2, Supp Fig 5C (2)
n	s.e.m.	standev	mean	t-test v M305L	... WT .... Km88 null line (DS 2501: w/w; +/+; ry Km88 es/[same]) virgins crossed with males of Act88F-WT (w/w; w+, Act88F-WT/[same]; +/+) males. Everything raised at regular 25degC. Female flies aged 2-3 days before traditional dissection. IFM fibers on rig 1 at 15degC, pCa versus power and trapezoid for SA and SD.	10/31/17a1	10/31/17b1	11/12/17a1	11/16/17a1	11/16/17b1	11/19/17a1	11/24/17a1	11/27/17a1	11/27/17b1	11/28/17a1
					max power-pCa	1.01	1.02	1.03	1.04	1.05	1.06	1.07	1.08	1.09	1.1	1.11	1.12	1.13	1.14	1.15	1.16	1.17	1.18	1.19	1.2	1.21	1
10	66.7241	211	184.273	0.912411	sum of residuals (smaller is better)	34.5538	174.414	65.9081	134.27	294.544	49.5926	776.198	150.465	121.39	41.3918
10	0.209762	0.663325	15.4	0.395147	number of points fitted (more is better)	15	16	16	16	15	15	15	16	16	14
10	0.400335	1.26597	-1.70388	0.191004	min (power at ~ pCa 8)	-0.875768	-3.36162	-1.9213	-0.803744	-1.51256	-1.45946	-4.69411	-0.465283	-1.18877	-0.756187
10	9.23792	29.2129	75.954	0.848677	max (power at ~ pCa 5)	46.8211	76.4135	49.158	65.664	122.373	61.4392	131.027	93.9343	69.9762	42.7335
10	0.0512158	0.161959	6.10817	0.00743175	pCa50	5.85739	6.25648	6.21183	6.14116	6.16313	6.08326	6.2703	5.77743	6.26239	6.05832
10	0.267615	0.846271	3.51979	0.569629	hill slope	3.27463	2.53941	3.22777	3.85905	5.3768	3.50993	2.67546	3.0711	3.00047	4.6633
10	9.46038	29.9163	77.6579	0.803962	max-min (net max power, ~ pCa 5-8)	47.6969	79.7751	51.0793	66.4678	123.885	62.8987	135.722	94.3996	71.165	43.4897
10	1.0583	3.34664	14	0.301368	pCa 5 (run #)	12	18	10	11	20	13	15	18	12	11
10	11.199	35.4145	93.98	0.857977	max power (W/m^3, initial pCa 5)	54.2	80	59.1	88.3	154	99	163	98.9	78.8	64.5
10	3.87621	12.2577	188.5	0.739352	fmax (Hz, initial pCa 5)	175	175	190	200	200	190	210	175	175	195
10	23.5384	74.4349	230.2	0.663922	Elastic Modulus at fmax (kN/m^2, initial pCa 5)	178	204	156	144	328	236	357	311	240	148
10	10.4169	32.941	-100.48	0.915217	Viscous Modulus at fmax (kN/m^2, initial pCa 5)	-63.1	-93.2	-63.4	-89.9	-157	-106	-158	-115	-91.8	-67.4
10	23.8399	75.3884	225.868	0.553076	A (kN/m^2, truncated, pre-error-correction)	175.11	209.4	144.91	156.26	373.21	255.96	324.68	265.22	220.99	132.94
10	0.00317178	0.0100301	0.10517	0.0429368	k (unitless, truncated, pre-error-correction)	0.1019	0.1027	0.1002	0.108	0.0885	0.0919	0.1187	0.1188	0.1043	0.1167
10	362.773	1147.19	1693.97	0.53168	B (kN/m^2, truncated, pre-error-correction)	647.81	1041.8	1087.1	1429.2	3735.6	1356.7	4060.4	1048.5	1784.9	747.72
10	10.3357	32.6843	271.02	0.957466	b (Hz, truncated, pre-error-correction)	221.74	238.08	296.77	295.02	301.32	262.67	323.3	224.16	273.31	273.83
10	357.558	1130.7	1615.52	0.569748	C (kN/m^2, truncated, pre-error-correction)	651.6	1004.2	1036.6	1320.3	3664.4	1288.9	3920.1	891.43	1715.9	661.8
10	11.0195	34.8466	429.389	0.540741	c (Hz, truncated, pre-error-correction)	491.97	432.24	416.27	402.92	390.27	430.51	413.79	470.87	379.19	465.86
					elastic-pCa	500 Hz	500 Hz	500 Hz	500 Hz	500 Hz	500 Hz	500 Hz	500 Hz	500 Hz	500 Hz
10	148.071	468.243	554.785	0.726912	sum of residuals	309.721	586.951	56.089	594.929	1807.8	515.747	404.392	432.588	763.002	76.6286
10	0.126491	0.4	16.8	0.400671	number of points fitted	16	16	17	17	17	17	17	17	17	17
10	17.3993	55.0215	169.975	0.632266	min (elastic modulus at ~pCa 8)	159.083	165.806	111.709	96.4104	240.984	160.172	257.606	228.579	179.984	99.4149
10	35.6368	112.694	311.214	0.70102	max (elastic modulus at ~pCa 4)	224.533	281.448	200.459	203.382	462.798	278.088	508.805	435.678	331.046	185.906
10	0.0501709	0.158654	6.29064	0.0049549	pCa50	6.06038	6.52537	6.36537	6.25077	6.25151	6.30903	6.46217	6.04912	6.46714	6.16556
10	0.141112	0.446235	-2.27952	0.980124	hill slope	-2.60736	-2.35177	-2.29234	-2.09259	-2.14961	-2.31123	-1.86338	-1.65449	-2.0864	-3.38607
10	19.2061	60.7352	141.239	0.780352	max-min (net elastic, ~ pCa 8 - 4)	65.4496	115.641	88.7505	106.971	221.814	117.916	251.199	207.099	151.062	86.4906
					elastic-pCa	650 Hz	650 Hz	650 Hz	650 Hz	650 Hz	650 Hz	650 Hz	650 Hz	650 Hz	650 Hz
10	97.9606	309.779	417.539	0.48718	sum of residuals	34.2606	959.336	79.1603	456.83	866.968	329.161	383.396	282.058	685.816	98.4019
10	0.202485	0.640312	16.7	0.528137	number of points fitted	15	16	17	17	17	17	17	17	17	17
10	21.4717	67.8996	200.71	0.679735	min (elastic modulus at ~pCa 8)	193.398	206.182	124.347	110.452	292.168	182.36	301.823	271.314	213.597	111.456
10	36.7355	116.168	314.939	0.646738	max (elastic modulus at ~pCa 4)	226.623	283.888	198.503	200.94	471.287	281.222	515.872	446.16	336.434	188.463
10	0.0490729	0.155182	6.32466	0.00653857	pCa50	6.14909	6.5989	6.38949	6.26605	6.26236	6.32184	6.48485	6.09675	6.48906	6.18819
10	0.215876	0.68266	-2.4184	0.679152	hill slope	-3.90974	-2.79591	-2.37124	-1.99986	-2.12893	-2.25645	-1.82914	-1.62716	-1.94688	-3.31873
10	17.2076	54.4151	114.23	0.643917	max-min (net elastic, ~ pCa 8 - 4)	33.2246	77.706	74.1568	90.4881	179.12	98.8621	214.049	174.846	122.836	77.0066
					elastic-pCa	200 Hz	200 Hz	200 Hz	200 Hz	200 Hz	200 Hz	200 Hz	200 Hz	200 Hz	200 Hz
10	40.605	128.404	224.545	0.318639	sum of residuals	271.044	442.392	23.9205	346.176	78.5782	156.266	265.242	239.058	337.94	84.836
10	0.126491	0.4	16.8	0.522043	number of points fitted	16	16	17	17	17	17	17	17	17	17
10	21.0803	66.6617	199.98	0.74532	min (elastic modulus at ~pCa 8)	158.795	175.811	139.065	133.8	281.723	186.621	336.456	259.842	198.386	129.305
10	32.5997	103.089	283.486	0.668032	max (elastic modulus at ~pCa 4)	198.083	257.393	185.022	191.809	419.085	254.519	470.215	394.242	297.771	166.719
10	0.0513156	0.162274	6.43989	0.00880579	pCa50	6.18205	6.6373	6.51179	6.45104	6.37678	6.4385	6.68674	6.22784	6.58947	6.29734
10	0.372834	1.17901	-3.68646	0.558559	hill slope	-4.90762	-6.25138	-3.12851	-2.38407	-3.5656	-3.19958	-3.04271	-2.04624	-4.17144	-4.16748
10	12.1059	38.2823	83.5054	0.602826	max-min (net elastic, ~ pCa 8 - 4)	39.2876	81.5822	45.9568	58.0082	137.363	67.8982	133.759	134.4	99.3852	37.4145
					elastic-pCa	450 Hz	450 Hz	450 Hz	450 Hz	450 Hz	450 Hz	450 Hz	450 Hz	450 Hz	450 Hz
10	177.359	560.858	607.615	0.429451	sum of residuals	342.156	563.673	72.1727	524.65	2184.35	574.846	559.811	562.599	620.924	70.9728
10	0.126491	0.4	16.8	0.522043	number of points fitted	16	16	17	17	17	17	17	17	17	17
10	16.1643	51.116	156.923	0.700295	min (elastic modulus at ~pCa 8)	146.25	151.695	103.051	88.4194	220.789	149.576	239.388	212.398	166.269	91.3935
10	35.2582	111.496	305.001	0.718817	max (elastic modulus at ~pCa 4)	219.503	276.865	195.878	198.255	456.35	272.498	500.772	425.845	324.148	179.898
10	0.0494175	0.156272	6.2826	0.00509979	pCa50	6.05226	6.50791	6.35096	6.24805	6.24629	6.30002	6.45513	6.03702	6.45705	6.17131
10	0.124979	0.395219	-2.25845	0.957261	hill slope	-2.47453	-2.19986	-2.34443	-2.15228	-2.16782	-2.3606	-1.87905	-1.67636	-2.08964	-3.23992
10	19.9202	62.9933	148.078	0.750916	max-min (net elastic, ~ pCa 8 - 4)	73.2522	125.17	92.8265	109.836	235.562	122.922	261.384	213.447	157.879	88.5042
n	s.e.m.	standev	mean	t-test v WT	....M305L.... Km88 null line (DS 2501: w/w; +/+; ry Km88 es/[same]) virgins crossed with males of Act88F-M305L (w/w; w+, Act88F-M305L/[same]; +/+) males. Everything raised at regular 25degC. Female flies aged 2-3 days before traditional dissection. IFM fibers on rig 1 at 15degC, pCa versus power and trapezoid for SA and SD.	11/14/17a1	11/15/17a1	11/15/17b1	11/18/17a1	11/18/17b1	11/20/17a1	11/21/17a1	11/25/17a1	11/26/17a1
					max power-pCa	2.01	2.02	2.03	2.04	2.05	2.06	2.07	2.08	2.09	2.1	2.11	2.12	2.13	2.14	2.15	2.16	2.17	2.18	2.19	2.2	2.21
9	47.3166	141.95	194.121	0.912411	sum of residuals (smaller is better)	71.0072	195.758	65.1327	295.134	186.504	463.901	358.935	75.7761	34.9419
9	0.507826	1.52348	15.8889	0.395147	number of points fitted (more is better)	16	12	16	17	16	17	17	17	15
9	0.475449	1.42635	-0.814559	0.191004	min (power at ~ pCa 8)	-0.910372	-1.27141	0.0856206	0.601778	0.633487	0.107357	-4.14693	-0.543217	-1.88734
9	10.6895	32.0685	73.0744	0.848677	max (power at ~ pCa 5)	97.2397	51.6375	53.3975	135.29	38.0311	114.407	64.5048	54.7626	48.3995
9	0.0357276	0.107183	6.31288	0.00743175	pCa50	6.37092	6.45801	6.35742	6.21699	6.32608	6.26635	6.41157	6.07756	6.33102
9	0.71363	2.14089	3.96938	0.569629	hill slope	4.05075	4.83926	2.11377	2.6691	9.57304	2.3679	3.22575	3.81612	3.06874
9	10.5662	31.6986	73.889	0.803962	max-min (net max power, ~ pCa 5-8)	98.1501	52.9089	53.3119	134.689	37.3976	114.299	68.6517	55.3059	50.2869
0	#DIV/0!	#DIV/0!	#DIV/0!	#DIV/0!
9	0.41574	1.24722	15.3333	0.301368	pCa 5 (run #)	14	15	16	14	15	16	16	18	14
9	10.6118	31.8354	91	0.857977	max power (W/m^3, initial pCa 5)	109	68.7	74.6	153	51.1	128	100	70.6	64
9	4.26328	12.7898	190.556	0.739352	fmax (Hz, initial pCa 5)	190	195	190	175	170	185	190	210	210
9	16.8589	50.5767	244	0.663922	Elastic Modulus at fmax (kN/m^2, initial pCa 5)	253	212	263	349	153	263	267	216	220
9	12.7838	38.3515	-98.6111	0.915217	Viscous Modulus at fmax (kN/m^2, initial pCa 5)	-117	-71.8	-80	-178	-61.2	-141	-108	-68.5	-62
9	23.4408	70.3223	247.336	0.553076	A (kN/m^2, truncated, pre-error-correction)	244.59	199.86	268.45	397.8	146.35	300.24	273.93	212.71	182.09
9	0.00258642	0.00775926	0.0955778	0.0429368	k (unitless, truncated, pre-error-correction)	0.1005	0.0856	0.0866	0.0877	0.1015	0.0995	0.0967	0.092	0.1101
9	166	498	1414.83	0.53168	B (kN/m^2, truncated, pre-error-correction)	1224.7	649.51	1658	2319.8	968.59	1962.4	1080.6	1189.4	1680.5
9	7.82762	23.4828	270.266	0.957466	b (Hz, truncated, pre-error-correction)	273.5	280.07	271.17	248.96	254.33	252.32	239.58	294.04	318.42
9	161.255	483.765	1366.26	0.569748	C (kN/m^2, truncated, pre-error-correction)	1128.9	662.99	1653.6	2285.9	940.39	1811.9	993.02	1181.8	1637.8
9	24.0139	72.0416	446.266	0.540741	c (Hz, truncated, pre-error-correction)	476.86	623.22	394.64	397.84	385.43	381.12	470.33	464.82	422.13
0	#DIV/0!	#DIV/0!	#DIV/0!	#DIV/0!
0	#DIV/0!	#DIV/0!	#DIV/0!	#DIV/0!	elastic-pCa	500 Hz	500 Hz	500 Hz	500 Hz	500 Hz	500 Hz	500 Hz	500 Hz	500 Hz
9	163.09	489.269	472.29	0.726912	sum of residuals	901.612	56.1732	74.7414	1568.42	160.107	812.013	392.703	125.019	159.823
9	0.521157	1.56347	16.3333	0.400671	number of points fitted	17	12	17	17	16	17	17	17	17
9	11.8808	35.6425	181.065	0.632266	min (elastic modulus at ~pCa 8)	182.07	157.673	215.914	251.408	121.188	186.414	194.355	154.437	166.125
9	27.5493	82.6479	330.106	0.70102	max (elastic modulus at ~pCa 4)	320.256	249.431	344.092	499.734	202.467	403.213	367.295	294.823	289.643
9	0.0392714	0.117814	6.51131	0.0049549	pCa50	6.583	6.59205	6.7199	6.48223	6.47153	6.46564	6.47704	6.26108	6.54935
9	0.268239	0.804718	-2.2874	0.980124	hill slope	-3.6709	-3.32157	-1.23605	-1.61975	-2.83112	-1.5765	-2.61726	-1.93643	-1.77705
9	17.2749	51.8247	149.041	0.780352	max-min (net elastic, ~ pCa 8 - 4)	138.186	91.758	128.178	248.326	81.279	216.799	172.94	140.386	123.518
0	#DIV/0!	#DIV/0!	#DIV/0!	#DIV/0!
0	#DIV/0!	#DIV/0!	#DIV/0!	#DIV/0!	elastic-pCa	650 Hz	650 Hz	650 Hz	650 Hz	650 Hz	650 Hz	650 Hz	650 Hz	650 Hz
9	107.665	322.996	308.481	0.48718	sum of residuals	1155.7	48.1659	96.5776	346.948	214.565	451.292	220.3	118.38	124.406
9	0.521157	1.56347	16.3333	0.528137	number of points fitted	17	12	17	16	17	17	17	17	17
9	16.6703	50.011	212.97	0.679735	min (elastic modulus at ~pCa 8)	211.318	171.131	251.556	321.916	140.11	230.559	222.057	180.549	187.535
9	28.5334	85.6002	338.243	0.646738	max (elastic modulus at ~pCa 4)	320.893	259.71	353.797	517.757	210.52	413.543	375.969	300.209	291.788
9	0.043911	0.131733	6.54215	0.00653857	pCa50	6.60767	6.59555	6.79714	6.58421	6.48364	6.47514	6.48187	6.27838	6.57573
9	0.312333	0.937	-2.25219	0.679152	hill slope	-4.43086	-3.03327	-1.09395	-1.79104	-2.31826	-1.57029	-2.47229	-1.89583	-1.66393
9	13.4885	40.4656	125.273	0.643917	max-min (net elastic, ~ pCa 8 - 4)	109.575	88.5793	102.241	195.841	70.4107	182.984	153.912	119.66	104.254
0	#DIV/0!	#DIV/0!	#DIV/0!	#DIV/0!
0	#DIV/0!	#DIV/0!	#DIV/0!	#DIV/0!	elastic-pCa	200 Hz	200 Hz	200 Hz	200 Hz	200 Hz	200 Hz	200 Hz	200 Hz	200 Hz
9	118.93	356.791	355.612	0.318639	sum of residuals	1268.54	55.6007	43.4405	326.909	128.188	557.616	318.276	187.099	314.84
9	0.523783	1.57135	16.4444	0.522043	number of points fitted	17	12	17	17	17	17	17	17	17
9	14.0892	42.2677	209.031	0.74532	min (elastic modulus at ~pCa 8)	231.787	198.836	221.362	294.166	123.058	215.023	212.246	186.633	198.169
9	25.1697	75.509	302.792	0.668032	max (elastic modulus at ~pCa 4)	289.969	241.907	311.372	458.429	178.817	366.737	340.072	269.893	267.928
9	0.0504201	0.15126	6.6657	0.00880579	pCa50	6.68327	6.73388	6.9993	6.69373	6.53146	6.62193	6.55709	6.4366	6.73402
9	1.73083	5.19248	-4.75157	0.558559	hill slope	-19.0986	-5.22637	-1.2959	-2.299	-4.16227	-1.91163	-3.05077	-3.15543	-2.56418
9	13.8196	41.4588	93.7605	0.602826	max-min (net elastic, ~ pCa 8 - 4)	58.1816	43.0713	90.0106	164.263	55.7584	151.714	127.826	83.2601	69.7591
0	#DIV/0!	#DIV/0!	#DIV/0!	#DIV/0!
0	#DIV/0!	#DIV/0!	#DIV/0!	#DIV/0!	elastic-pCa	450 Hz	450 Hz	450 Hz	450 Hz	450 Hz	450 Hz	450 Hz	450 Hz	450 Hz
9	121.039	363.117	419.869	0.429451	sum of residuals	848.031	56.1252	71.5345	971.496	358.931	920.039	312.431	132.259	107.978
9	0.523783	1.57135	16.4444	0.522043	number of points fitted	17	12	17	17	17	17	17	17	17
9	10.5494	31.6481	165.101	0.700295	min (elastic modulus at ~pCa 8)	168.124	147.159	200.583	222.206	107.826	167.645	177.923	141.19	153.257
9	27.4097	82.2291	322.556	0.718817	max (elastic modulus at ~pCa 4)	309.846	241.162	336.602	491.513	196.5	394.039	362.205	288.416	282.719
9	0.0384895	0.115469	6.4987	0.00509979	pCa50	6.57479	6.5966	6.68827	6.46497	6.45444	6.45375	6.47501	6.24974	6.53071
9	0.25592	0.767759	-2.24257	0.957261	hill slope	-3.71555	-3.17251	-1.27489	-1.54169	-2.57049	-1.58996	-2.502	-2.00395	-1.81208
9	18.7034	56.1103	157.454	0.750916	max-min (net elastic, ~ pCa 8 - 4)	141.722	94.0034	136.018	269.307	88.6748	226.395	184.283	147.226	129.462

[truncated: 11 more sheets: Fig 4A, Supp Fig 5D, Table 3, Table 4, Supp Fig 6, Supp Fig 7A, Supp Fig 7B, Fig 5C, Supp Fig 7E, Supp Fig 7F, Fig 6C, Fig 6D, Supp Fig 11]
